# Supplementary material for: Plant HP1 protein ADCP1 links multivalent H3K9 methylation readout to heterochromatin formation
Source: Cell Res. 2018 Nov 13;29(1):54–66. doi: 10.1038/s41422-018-0104-9 (PMC6318295; doi:10.1038/s41422-018-0104-9)
Supplement: Supplementary file 13 — Supplementary information, Table S5 [file 41422_2018_104_MOESM13_ESM.xlsx]

## Sheet: Sheet1
Table S5: Peak annotation of ADCP1-GFP ChIPseq
chr	start	end		locus	Transposon_Family	Transposon_Super_Family
1	1441515	1441645	transposable_element	AT1TE04700	ATDNAI27T9A	DNA/MuDR
1	1441646	1441670	transposable_element	AT1TE04705	VANDAL5	DNA/MuDR
1	1441741	1442976	transposable_element	AT1TE04710	ATDNAI27T9B	DNA/MuDR
1	1442977	1443007	transposable_element	AT1TE04715	ATDNAI27T9B	DNA/MuDR
1	1443562	1443971	transposable_element	AT1TE04720	ATDNAI27T9C	DNA/MuDR
1	1444364	1444532	transposable_element	AT1TE04725	ATDNAI27T9B	DNA/MuDR
1	2531451	2534781	transposable_element	AT1TE08240	TAG2	DNA/HAT
1	2533899	2533947	transposable_element	AT1TE08245	ATHAT1	DNA/HAT
1	2788430	2800701	transposable_element	AT1TE09080	VANDAL14	DNA/MuDR
1	3780765	3785721	transposable_element	AT1TE12295	ATCOPIA78	LTR/Copia
1	4329877	4334393	transposable_element	AT1TE14085	ATMU4	DNA/MuDR
1	4405996	4411119	transposable_element	AT1TE14315	META1	LTR/Copia
1	5098849	5099142	transposable_element	AT1TE16500	VANDAL6	DNA/MuDR
1	5100442	5100610	transposable_element	AT1TE16505	VANDAL6	DNA/MuDR
1	5679268	5681449	transposable_element	AT1TE18370	TAG2	DNA/HAT
1	5681490	5681628	transposable_element	AT1TE18375	TAG2	DNA/HAT
1	5691740	5696671	transposable_element	AT1TE18410	ATCOPIA89	LTR/Copia
1	5696672	5696699	transposable_element	AT1TE18415	ATCOPIA89	LTR/Copia
1	5911725	5916535	transposable_element	AT1TE19130	ATMU3	DNA/MuDR
1	5916536	5916583	transposable_element	AT1TE19135	ATMU7	DNA/MuDR
1	6009292	6014092	transposable_element	AT1TE19430	ATCOPIA64	LTR/Copia
1	6273523	6276128	transposable_element	AT1TE20315	TAG2	DNA/HAT
1	6538419	6543539	transposable_element	AT1TE21210	META1	LTR/Copia
1	6589531	6589760	transposable_element	AT1TE21360	RP1_AT	DNA
1	6593173	6594618	transposable_element	AT1TE21370	ATREP10D	RC/Helitron
1	7066493	7071562	transposable_element	AT1TE22850	ATLANTYS2	LTR/Gypsy
1	7067629	7067790	transposable_element	AT1TE22855	ATLANTYS1	LTR/Gypsy
1	7071563	7071716	transposable_element	AT1TE22865	ATLANTYS2	LTR/Gypsy
1	7352930	7365197	transposable_element	AT1TE23740	VANDAL14	DNA/MuDR
1	7714708	7722547	transposable_element	AT1TE24850	ATCOPIA78	LTR/Copia
1	7968913	7969360	transposable_element	AT1TE25640	ATREP11	RC/Helitron
1	7969361	7974385	transposable_element	AT1TE25645	TA11	LINE/L1
1	8453486	8461797	transposable_element	AT1TE27295	VANDAL6	DNA/MuDR
1	8461419	8461481	transposable_element	AT1TE27300	VANDAL6	DNA/MuDR
1	8729235	8729255	transposable_element	AT1TE28170	TA11	LINE/L1
1	8729256	8733277	transposable_element	AT1TE28175	TA11	LINE/L1
1	8778395	8778654	transposable_element	AT1TE28320	TAT1_ATH	LTR/Gypsy
1	8778655	8778970	transposable_element	AT1TE28325	TAT1_ATH	LTR/Gypsy
1	8779151	8779236	transposable_element	AT1TE28330	ATLANTYS3	LTR/Gypsy
1	8779415	8779452	transposable_element	AT1TE28335	VANDAL6	DNA/MuDR
1	8790241	8797988	transposable_element	AT1TE28370	VANDAL5	DNA/MuDR
1	8791596	8792382	transposable_element	AT1TE28375	VANDAL4	DNA/MuDR
1	8793538	8794372	transposable_element	AT1TE28380	VANDAL4	DNA/MuDR
1	8797989	8798224	transposable_element	AT1TE28390	VANDAL5A	DNA/MuDR
1	8800897	8801182	transposable_element	AT1TE28395	TAT1_ATH	LTR/Gypsy
1	8801183	8801459	transposable_element	AT1TE28400	TAT1_ATH	LTR/Gypsy
1	8801679	8801764	transposable_element	AT1TE28405	ATLANTYS3	LTR/Gypsy
1	8801943	8801980	transposable_element	AT1TE28410	VANDAL6	DNA/MuDR
1	8815275	8815560	transposable_element	AT1TE28450	TAT1_ATH	LTR/Gypsy
1	8815561	8815837	transposable_element	AT1TE28455	TAT1_ATH	LTR/Gypsy
1	8816057	8816142	transposable_element	AT1TE28460	ATLANTYS3	LTR/Gypsy
1	8816321	8816358	transposable_element	AT1TE28465	VANDAL6	DNA/MuDR
1	8829653	8829938	transposable_element	AT1TE28500	TAT1_ATH	LTR/Gypsy
1	8829939	8830254	transposable_element	AT1TE28505	TAT1_ATH	LTR/Gypsy
1	8830435	8830520	transposable_element	AT1TE28510	ATLANTYS3	LTR/Gypsy
1	8830699	8830736	transposable_element	AT1TE28515	VANDAL6	DNA/MuDR
1	8927732	8933058	transposable_element	AT1TE28830	Unassigned	Unassigned
1	9004807	9004833	transposable_element	AT1TE29055	VANDAL2N1	DNA/MuDR
1	9004836	9015724	transposable_element	AT1TE29060	VANDAL2	DNA/MuDR
1	9175323	9177761	transposable_element	AT1TE29570	HARBINGER	DNA/Harbinger
1	9367449	9368006	transposable_element	AT1TE30185	ATREP11A	RC/Helitron
1	9368299	9368344	transposable_element	AT1TE30190	ATCOPIA61	LTR/Copia
1	9368345	9373307	transposable_element	AT1TE30195	ATCOPIA16	LTR/Copia
1	9373309	9373343	transposable_element	AT1TE30200	ATCOPIA16	LTR/Copia
1	9574362	9575371	transposable_element	AT1TE30845	HELITRON1	RC/Helitron
1	9578119	9578218	transposable_element	AT1TE30850	ATENSPM10	DNA/En-Spm
1	9676477	9691257	transposable_element	AT1TE31190	VANDAL2	DNA/MuDR
1	10357357	10363358	transposable_element	AT1TE33490	TA11	LINE/L1
1	10696714	10701584	transposable_element	AT1TE34580	ATCOPIA73	LTR/Copia
1	10701585	10701640	transposable_element	AT1TE34585	ATCOPIA15	LTR/Copia
1	11148275	11148307	transposable_element	AT1TE36030	ATCOPIA25	LTR/Copia
1	11148308	11152649	transposable_element	AT1TE36035	ATCOPIA51	LTR/Copia
1	11152650	11152684	transposable_element	AT1TE36040	ATCOPIA52	LTR/Copia
1	11152685	11152710	transposable_element	AT1TE36045	ATCOPIA79	LTR/Copia
1	11152797	11152909	transposable_element	AT1TE36050	ATREP3	RC/Helitron
1	11302246	11310368	transposable_element	AT1TE36570	ATENSPM3	DNA/En-Spm
1	11504087	11505147	transposable_element	AT1TE37210	ATLANTYS3	LTR/Gypsy
1	11505148	11507634	transposable_element	AT1TE37215	ATLANTYS2	LTR/Gypsy
1	11508353	11508500	transposable_element	AT1TE37220	VANDAL7	DNA/MuDR
1	11789450	11794079	transposable_element	AT1TE38210	ATCOPIA31	LTR/Copia
1	11834923	11836068	transposable_element	AT1TE38350	VANDAL5A	DNA/MuDR
1	12016038	12020227	transposable_element	AT1TE38940	ATENSPM1A	DNA/En-Spm
1	12138862	12139089	transposable_element	AT1TE39370	BRODYAGA2	DNA/MuDR
1	12139300	12139652	transposable_element	AT1TE39375	VANDAL12	DNA/MuDR
1	12140695	12141659	transposable_element	AT1TE39380	ATMU10	DNA/MuDR
1	12142254	12142353	transposable_element	AT1TE39385	ATENSPM6	DNA/En-Spm
1	12142354	12142692	transposable_element	AT1TE39390	ATENSPM5	DNA/En-Spm
1	12142987	12143017	transposable_element	AT1TE39395	BRODYAGA2	DNA/MuDR
1	12143018	12143178	transposable_element	AT1TE39400	BRODYAGA2	DNA/MuDR
1	12143179	12144154	transposable_element	AT1TE39405	ATREP10D	RC/Helitron
1	12172517	12177219	transposable_element	AT1TE39515	ATENSPM10	DNA/En-Spm
1	12403230	12404876	transposable_element	AT1TE40340	ATLANTYS1	LTR/Gypsy
1	12405287	12405918	transposable_element	AT1TE40345	TAT1_ATH	LTR/Gypsy
1	12406582	12406659	transposable_element	AT1TE40350	ATCOPIA57	LTR/Copia
1	12406709	12410000	transposable_element	AT1TE40355	ATCOPIA60	LTR/Copia
1	12410001	12412694	transposable_element	AT1TE40360	ATCOPIA57	LTR/Copia
1	12566243	12568303	transposable_element	AT1TE40940	ATGP2N	LTR/Gypsy
1	12569584	12572711	transposable_element	AT1TE40955	ATGP2	LTR/Gypsy
1	12664497	12673969	transposable_element	AT1TE41345	ATLANTYS2	LTR/Gypsy
1	12674460	12684931	transposable_element	AT1TE41350	VANDAL16	DNA/MuDR
1	12713488	12728545	transposable_element	AT1TE41460	VANDAL2	DNA/MuDR
1	12818273	12839582	transposable_element	AT1TE41745	VANDAL5	DNA/MuDR
1	12830337	12832135	transposable_element	AT1TE41765	VANDAL4	DNA/MuDR
1	12856202	12862061	transposable_element	AT1TE41860	TA11	LINE/L1
1	13000218	13005219	transposable_element	AT1TE42395	ATGP3	LTR/Gypsy
1	13006366	13007984	transposable_element	AT1TE42400	ATGP3	LTR/Gypsy
1	13007694	13007773	transposable_element	AT1TE42405	ATGP9B	LTR/Gypsy
1	13010030	13011057	transposable_element	AT1TE42410	TA11	LINE/L1
1	13011058	13012650	transposable_element	AT1TE42415	ATLINE1_6	LINE/L1
1	13012651	13012798	transposable_element	AT1TE42420	ATIS112A	DNA/Harbinger
1	13019465	13021045	transposable_element	AT1TE42445	ATRE1	LTR/Copia
1	13021229	13022484	transposable_element	AT1TE42465	ATCOPIA48	LTR/Copia
1	13131405	13140006	transposable_element	AT1TE42890	ATENSPM5	DNA/En-Spm
1	13149788	13150516	transposable_element	AT1TE42915	ATDNA12T3_2	DNA
1	13172926	13178593	transposable_element	AT1TE43010	VANDAL14	DNA/MuDR
1	13178746	13178815	transposable_element	AT1TE43015	ATLANTYS3	LTR/Gypsy
1	13178816	13179468	transposable_element	AT1TE43020	ATLANTYS2	LTR/Gypsy
1	13179469	13180611	transposable_element	AT1TE43025	VANDAL14	DNA/MuDR
1	13180946	13181769	transposable_element	AT1TE43030	ATGP7	LTR/Gypsy
1	13181770	13181895	transposable_element	AT1TE43035	ATGP7	LTR/Gypsy
1	13181965	13186591	transposable_element	AT1TE43040	ATGP7	LTR/Gypsy
1	13186847	13187018	transposable_element	AT1TE43045	ATGP7	LTR/Gypsy
1	13187278	13192359	transposable_element	AT1TE43050	VANDAL14	DNA/MuDR
1	13263763	13276157	transposable_element	AT1TE43355	VANDAL9	DNA/MuDR
1	13324758	13329639	transposable_element	AT1TE43585	ATCOPIA84	LTR/Copia
1	13336686	13336749	transposable_element	AT1TE43600	ATGP3	LTR/Gypsy
1	13336750	13339482	transposable_element	AT1TE43605	ATGP3	LTR/Gypsy
1	13439444	13448530	transposable_element	AT1TE43975	ATCOPIA43	LTR/Copia
1	13482748	13490426	transposable_element	AT1TE44125	VANDAL6	DNA/MuDR
1	13505062	13505087	transposable_element	AT1TE44210	ATCOPIA64	LTR/Copia
1	13505094	13506749	transposable_element	AT1TE44215	ATCOPIA45	LTR/Copia
1	13507195	13507779	transposable_element	AT1TE44225	ATHILA4B_LTR	LTR/Gypsy
1	13507780	13515964	transposable_element	AT1TE44230	ATGP1	LTR/Gypsy
1	13515965	13517626	transposable_element	AT1TE44235	ATHILA4A	LTR/Gypsy
1	13517653	13517708	transposable_element	AT1TE44240	ATHILA4A	LTR/Gypsy
1	13517709	13517733	transposable_element	AT1TE44245	ATHILA4C	LTR/Gypsy
1	13517763	13520558	transposable_element	AT1TE44250	ATHILA4	LTR/Gypsy
1	13559846	13564825	transposable_element	AT1TE44380	ATCOPIA89	LTR/Copia
1	13593059	13597322	transposable_element	AT1TE44525	ATHILA4	LTR/Gypsy
1	13597434	13597667	transposable_element	AT1TE44530	ATHILA4A	LTR/Gypsy
1	13625190	13632772	transposable_element	AT1TE44630	ATENSPM2	DNA/En-Spm
1	13643189	13644511	transposable_element	AT1TE44660	ATLINE1_5	LINE/L1
1	13644512	13644543	transposable_element	AT1TE44665	ATLINE1_5	LINE/L1
1	13644552	13648938	transposable_element	AT1TE44670	ATHILA6B	LTR/Gypsy
1	13649002	13649326	transposable_element	AT1TE44675	ATHILA	LTR/Gypsy
1	13649327	13650463	transposable_element	AT1TE44680	ATHILA6B	LTR/Gypsy
1	13650464	13650501	transposable_element	AT1TE44685	ATHILA6B	LTR/Gypsy
1	13650502	13654369	transposable_element	AT1TE44690	ATHILA2	LTR/Gypsy
1	13654370	13654390	transposable_element	AT1TE44695	ATHILA6B	LTR/Gypsy
1	13654403	13654645	transposable_element	AT1TE44700	ATREP10D	RC/Helitron
1	13659273	13667557	transposable_element	AT1TE44720	ATGP1	LTR/Gypsy
1	13677269	13680779	transposable_element	AT1TE44770	ATGP3	LTR/Gypsy
1	13682262	13682800	transposable_element	AT1TE44775	ATLANTYS1	LTR/Gypsy
1	13690655	13690718	transposable_element	AT1TE44820	TA11	LINE/L1
1	13690719	13693207	transposable_element	AT1TE44825	ATLINE1_4	LINE/L1
1	13693208	13693309	transposable_element	AT1TE44830	ATLINE1_4	LINE/L1
1	13768440	13768753	transposable_element	AT1TE45130	ATLANTYS2	LTR/Gypsy
1	13768754	13777586	transposable_element	AT1TE45135	ATHILA2	LTR/Gypsy
1	13777587	13777610	transposable_element	AT1TE45140	ATHILA6A	LTR/Gypsy
1	13777611	13785849	transposable_element	AT1TE45145	ATLANTYS2	LTR/Gypsy
1	13779966	13781169	transposable_element	AT1TE45150	ATHILA4B_LTR	LTR/Gypsy
1	13781170	13782305	transposable_element	AT1TE45155	ATHILA4A	LTR/Gypsy
1	13782306	13784780	transposable_element	AT1TE45160	ATHILA4	LTR/Gypsy
1	13784781	13785497	transposable_element	AT1TE45165	ATHILA4B_LTR	LTR/Gypsy
1	13785859	13786684	transposable_element	AT1TE45170	ATGP5	LTR/Gypsy
1	13786685	13795195	transposable_element	AT1TE45175	ATHILA6A	LTR/Gypsy
1	13795196	13796032	transposable_element	AT1TE45180	ATHILA6A	LTR/Gypsy
1	13796033	13796397	transposable_element	AT1TE45185	ATGP5	LTR/Gypsy
1	13796398	13796451	transposable_element	AT1TE45190	ATGP5	LTR/Gypsy
1	13796452	13796498	transposable_element	AT1TE45195	ATHILA2	LTR/Gypsy
1	13796499	13800080	transposable_element	AT1TE45200	ATHILA2	LTR/Gypsy
1	13800081	13800666	transposable_element	AT1TE45205	ATHILA6B	LTR/Gypsy
1	13800667	13801784	transposable_element	AT1TE45210	ATHILA2	LTR/Gypsy
1	13818513	13818559	transposable_element	AT1TE45310	ATGP9LTR	LTR/Gypsy
1	13818560	13823827	transposable_element	AT1TE45315	ATGP3	LTR/Gypsy
1	13823828	13823889	transposable_element	AT1TE45320	VANDAL16	DNA/MuDR
1	13825090	13825125	transposable_element	AT1TE45325	ATCOPIA41	LTR/Copia
1	13825126	13826189	transposable_element	AT1TE45330	ATCOPIA41	LTR/Copia
1	13826190	13826735	transposable_element	AT1TE45335	ATCOPIA42	LTR/Copia
1	13826736	13826780	transposable_element	AT1TE45340	ATCOPIA42	LTR/Copia
1	13827364	13827495	transposable_element	AT1TE45345	ATCOPIA42	LTR/Copia
1	13827496	13828484	transposable_element	AT1TE45350	ATCOPIA41	LTR/Copia
1	13828485	13832149	transposable_element	AT1TE45355	ATGP1	LTR/Gypsy
1	13832176	13834264	transposable_element	AT1TE45360	ATCOPIA94	LTR/Copia
1	13834265	13835790	transposable_element	AT1TE45365	ATCOPIA75	LTR/Copia
1	13862959	13864749	transposable_element	AT1TE45475	ATHILA6A	LTR/Gypsy
1	13883073	13890962	transposable_element	AT1TE45560	ATGP1	LTR/Gypsy
1	13917578	13919016	transposable_element	AT1TE45705	ATHILA3	LTR/Gypsy
1	13920722	13922110	transposable_element	AT1TE45710	ATHILA2	LTR/Gypsy
1	13922111	13925068	transposable_element	AT1TE45715	ATHILA4	LTR/Gypsy
1	13937238	13937843	transposable_element	AT1TE45775	ATHILA4C	LTR/Gypsy
1	13937844	13939631	transposable_element	AT1TE45780	ATHILA4A	LTR/Gypsy
1	13939978	13940762	transposable_element	AT1TE45785	ATENSPM2	DNA/En-Spm
1	13940763	13947032	transposable_element	AT1TE45790	ATHILA6A	LTR/Gypsy
1	13947033	13950715	transposable_element	AT1TE45795	ATGP2	LTR/Gypsy
1	13950718	13955653	transposable_element	AT1TE45800	ATLANTYS1	LTR/Gypsy
1	13955654	13959379	transposable_element	AT1TE45805	TA1-2	LTR/Copia
1	13959380	13959418	transposable_element	AT1TE45810	ATCOPIA66	LTR/Copia
1	13959438	13961274	transposable_element	AT1TE45815	ATLANTYS1	LTR/Gypsy
1	13961275	13961618	transposable_element	AT1TE45820	ATHILA6A	LTR/Gypsy
1	13961619	13961646	transposable_element	AT1TE45825	ATHILA	LTR/Gypsy
1	13968111	13979022	transposable_element	AT1TE45855	ATLINE2	LINE/L1
1	13971993	13974028	transposable_element	AT1TE45860	ATGP2N	LTR/Gypsy
1	14021370	14024147	transposable_element	AT1TE46065	ATGP3	LTR/Gypsy
1	14024148	14024216	transposable_element	AT1TE46070	ATGP3	LTR/Gypsy
1	14080251	14082586	transposable_element	AT1TE46260	ATLINEIII	LINE/L1
1	14082587	14094068	transposable_element	AT1TE46265	ATHILA6B	LTR/Gypsy
1	14094069	14097504	transposable_element	AT1TE46270	ATLINEIII	LINE/L1
1	14097912	14098542	transposable_element	AT1TE46295	ATHILA4A	LTR/Gypsy
1	14098543	14098633	transposable_element	AT1TE46300	ATHILA3	LTR/Gypsy
1	14098634	14101812	transposable_element	AT1TE46305	ATHILA0_I	LTR/Gypsy
1	14120423	14121025	transposable_element	AT1TE46375	Unassigned	Unassigned
1	14121720	14125084	transposable_element	AT1TE46385	ATHILA2	LTR/Gypsy
1	14125085	14127032	transposable_element	AT1TE46390	ATHILA6B	LTR/Gypsy
1	14127035	14128352	transposable_element	AT1TE46395	ATHILA2	LTR/Gypsy
1	14129670	14129760	transposable_element	AT1TE46400	TA1-2	LTR/Copia
1	14129761	14134840	transposable_element	AT1TE46405	ATCOPIA66	LTR/Copia
1	14177934	14178066	transposable_element	AT1TE46570	ATHILA2	LTR/Gypsy
1	14178069	14183542	transposable_element	AT1TE46575	ATHILA2	LTR/Gypsy
1	14183543	14183631	transposable_element	AT1TE46580	ATHILA2	LTR/Gypsy
1	14183785	14183995	transposable_element	AT1TE46585	ATHILA2	LTR/Gypsy
1	14188117	14193130	transposable_element	AT1TE46625	VANDAL8	DNA/MuDR
1	14193585	14194819	transposable_element	AT1TE46630	Unassigned	Unassigned
1	14196923	14206946	transposable_element	AT1TE46635	ATLANTYS1	LTR/Gypsy
1	14207139	14208348	transposable_element	AT1TE46640	ATHILA4	LTR/Gypsy
1	14208774	14211194	transposable_element	AT1TE46645	ATHILA4	LTR/Gypsy
1	14211195	14212645	transposable_element	AT1TE46650	ATHILA4A	LTR/Gypsy
1	14212646	14212686	transposable_element	AT1TE46655	ATHILA4B_LTR	LTR/Gypsy
1	14212699	14214745	transposable_element	AT1TE46660	VANDAL3	DNA/MuDR
1	14214747	14225656	transposable_element	AT1TE46665	ATHILA3	LTR/Gypsy
1	14222136	14222170	transposable_element	AT1TE46670	ATHILA3	LTR/Gypsy
1	14225657	14226700	transposable_element	AT1TE46680	VANDAL3	DNA/MuDR
1	14226701	14230059	transposable_element	AT1TE46685	ATHILA2	LTR/Gypsy
1	14230071	14242310	transposable_element	AT1TE46690	ATHILA7	LTR/Gypsy
1	14231222	14231243	transposable_element	AT1TE46695	ATHILA4C	LTR/Gypsy
1	14232764	14235750	transposable_element	AT1TE46700	ATHILA	LTR/Gypsy
1	14233182	14233216	transposable_element	AT1TE46705	ATHILA	LTR/Gypsy
1	14235751	14236844	transposable_element	AT1TE46710	ATHILA6B	LTR/Gypsy
1	14236845	14237008	transposable_element	AT1TE46715	ATHILA2	LTR/Gypsy
1	14237009	14237028	transposable_element	AT1TE46720	ATHILA2	LTR/Gypsy
1	14237029	14237449	transposable_element	AT1TE46725	ATHILA	LTR/Gypsy
1	14237450	14237483	transposable_element	AT1TE46730	ATHILA2	LTR/Gypsy
1	14237574	14241004	transposable_element	AT1TE46735	ATHILA	LTR/Gypsy
1	14241007	14241178	transposable_element	AT1TE46740	ATHILA6B	LTR/Gypsy
1	14241179	14241202	transposable_element	AT1TE46745	ATHILA6A	LTR/Gypsy
1	14242311	14242403	transposable_element	AT1TE46750	ATHILA6B	LTR/Gypsy
1	14242404	14248337	transposable_element	AT1TE46755	ATHILA2	LTR/Gypsy
1	14248338	14248936	transposable_element	AT1TE46760	ATHILA2	LTR/Gypsy
1	14248937	14255843	transposable_element	AT1TE46765	ATHILA2	LTR/Gypsy
1	14255844	14257875	transposable_element	AT1TE46770	ATHILA2	LTR/Gypsy
1	14257876	14259091	transposable_element	AT1TE46775	ATHILA6B	LTR/Gypsy
1	14259092	14261082	transposable_element	AT1TE46780	ATHILA2	LTR/Gypsy
1	14261083	14261587	transposable_element	AT1TE46785	ATHILA0_I	LTR/Gypsy
1	14261588	14262179	transposable_element	AT1TE46790	ATHILA2	LTR/Gypsy
1	14262180	14263528	transposable_element	AT1TE46795	ATENSPM5	DNA/En-Spm
1	14263529	14263551	transposable_element	AT1TE46800	ATHILA3	LTR/Gypsy
1	14263552	14273951	transposable_element	AT1TE46805	ATHILA3	LTR/Gypsy
1	14267046	14268443	transposable_element	AT1TE46810	ATHILA3	LTR/Gypsy
1	14268444	14268476	transposable_element	AT1TE46815	ATHILA3	LTR/Gypsy
1	14273956	14277544	transposable_element	AT1TE46825	VANDAL3	DNA/MuDR
1	14277551	14282138	transposable_element	AT1TE46830	HELITRON4	RC/Helitron
1	14280175	14281809	transposable_element	AT1TE46835	ATHILA0_I	LTR/Gypsy
1	14311851	14327652	transposable_element	AT1TE47035	ATHILA4C	LTR/Gypsy
1	14312044	14312448	transposable_element	AT1TE47040	ATHILA4C	LTR/Gypsy
1	14315153	14315189	transposable_element	AT1TE47045	ATHILA2	LTR/Gypsy
1	14315190	14320850	transposable_element	AT1TE47050	ATHILA2	LTR/Gypsy
1	14327708	14328119	transposable_element	AT1TE47075	VANDAL3	DNA/MuDR
1	14328156	14329803	transposable_element	AT1TE47080	ATHILA	LTR/Gypsy
1	14331005	14332548	transposable_element	AT1TE47095	ATHILA5	LTR/Gypsy
1	14334055	14334330	transposable_element	AT1TE47100	HARBINGER	DNA/Harbinger
1	14334336	14340693	transposable_element	AT1TE47105	ATHILA2	LTR/Gypsy
1	14340694	14341290	transposable_element	AT1TE47110	ATHILA2	LTR/Gypsy
1	14341291	14341670	transposable_element	AT1TE47115	ATHILA4A	LTR/Gypsy
1	14341671	14341711	transposable_element	AT1TE47120	ATHILA0_I	LTR/Gypsy
1	14341712	14344568	transposable_element	AT1TE47125	ATHILA3	LTR/Gypsy
1	14350416	14350625	transposable_element	AT1TE47165	ATHILA7A	LTR/Gypsy
1	14350868	14350911	transposable_element	AT1TE47170	ATHILA0_I	LTR/Gypsy
1	14350912	14352041	transposable_element	AT1TE47175	ATHILA8B	LTR/Gypsy
1	14352046	14352150	transposable_element	AT1TE47180	ATHILA3	LTR/Gypsy
1	14352606	14353475	transposable_element	AT1TE47190	ATHILA7	LTR/Gypsy
1	14353180	14353977	transposable_element	AT1TE47195	ATHILA7A	LTR/Gypsy
1	14356802	14357624	transposable_element	AT1TE47225	ATHILA4A	LTR/Gypsy
1	14357678	14358254	transposable_element	AT1TE47230	ATHILA4	LTR/Gypsy
1	14358255	14362049	transposable_element	AT1TE47235	ATHILA4	LTR/Gypsy
1	14366401	14367659	transposable_element	AT1TE47265	ATDNA12T3A	DNA
1	14367660	14368377	transposable_element	AT1TE47275	ATLANTYS2	LTR/Gypsy
1	14368381	14375118	transposable_element	AT1TE47280	ATHILA0_I	LTR/Gypsy
1	14379492	14381177	transposable_element	AT1TE47305	ATHILA2	LTR/Gypsy
1	14381663	14383424	transposable_element	AT1TE47315	ATHILA4C	LTR/Gypsy
1	14383425	14383837	transposable_element	AT1TE47320	ATHILA2	LTR/Gypsy
1	14383838	14384611	transposable_element	AT1TE47325	ATHILA2	LTR/Gypsy
1	14384612	14384991	transposable_element	AT1TE47330	ATHILA4A	LTR/Gypsy
1	14385033	14390221	transposable_element	AT1TE47340	ATHILA3	LTR/Gypsy
1	14388482	14388531	transposable_element	AT1TE47345	ATHILA0_I	LTR/Gypsy
1	14398259	14399128	transposable_element	AT1TE47410	ATHILA7	LTR/Gypsy
1	14398833	14399630	transposable_element	AT1TE47415	ATHILA7A	LTR/Gypsy
1	14403908	14407702	transposable_element	AT1TE47455	ATHILA4	LTR/Gypsy
1	14405374	14405808	transposable_element	AT1TE47460	ATCOPIA69	LTR/Copia
1	14412054	14413312	transposable_element	AT1TE47485	ATDNA12T3A	DNA
1	14413313	14414030	transposable_element	AT1TE47495	ATLANTYS2	LTR/Gypsy
1	14414031	14420771	transposable_element	AT1TE47500	ATHILA0_I	LTR/Gypsy
1	14420772	14421038	transposable_element	AT1TE47505	ATLANTYS2	LTR/Gypsy
1	14421051	14421419	transposable_element	AT1TE47510	ATHILA3	LTR/Gypsy
1	14421426	14422867	transposable_element	AT1TE47515	ATHILA2	LTR/Gypsy
1	14425145	14426830	transposable_element	AT1TE47525	ATHILA2	LTR/Gypsy
1	14427922	14449178	transposable_element	AT1TE47540	ATHILA4C	LTR/Gypsy
1	14429068	14430800	transposable_element	AT1TE47545	ATHILA2	LTR/Gypsy
1	14432223	14442952	transposable_element	AT1TE47550	ATHILA2	LTR/Gypsy
1	14442953	14442966	transposable_element	AT1TE47555	ATHILA2	LTR/Gypsy
1	14449179	14451469	transposable_element	AT1TE47570	ATHILA2	LTR/Gypsy
1	14451471	14451891	transposable_element	AT1TE47575	ATHILA4A	LTR/Gypsy
1	14451911	14457104	transposable_element	AT1TE47580	ATHILA3	LTR/Gypsy
1	14455365	14455414	transposable_element	AT1TE47585	ATHILA0_I	LTR/Gypsy
1	14457178	14457370	transposable_element	AT1TE47590	ATHILA0_I	LTR/Gypsy
1	14457778	14459459	transposable_element	AT1TE47595	ATHILA5	LTR/Gypsy
1	14458838	14458884	transposable_element	AT1TE47600	ATHILA5	LTR/Gypsy
1	14459460	14461676	transposable_element	AT1TE47605	ATHILA3	LTR/Gypsy
1	14462782	14463254	transposable_element	AT1TE47610	ATHILA6B	LTR/Gypsy
1	14463363	14463466	transposable_element	AT1TE47615	ATHILA7A	LTR/Gypsy
1	14463536	14463664	transposable_element	AT1TE47620	ATHILA4A	LTR/Gypsy
1	14464100	14464209	transposable_element	AT1TE47625	ATHILA8A	LTR/Gypsy
1	14464210	14465550	transposable_element	AT1TE47630	ATHILA8A	LTR/Gypsy
1	14466175	14466419	transposable_element	AT1TE47635	ATCOPIA94	LTR/Copia
1	14466420	14467530	transposable_element	AT1TE47640	ATHILA3	LTR/Gypsy
1	14467538	14468313	transposable_element	AT1TE47645	ATHILA4A	LTR/Gypsy
1	14468418	14468752	transposable_element	AT1TE47650	ATHILA4	LTR/Gypsy
1	14468753	14472769	transposable_element	AT1TE47655	ATHILA4	LTR/Gypsy
1	14470211	14470653	transposable_element	AT1TE47660	ATCOPIA69	LTR/Copia
1	14474642	14474711	transposable_element	AT1TE47670	ATHILA2	LTR/Gypsy
1	14474712	14476323	transposable_element	AT1TE47675	ATHILA3	LTR/Gypsy
1	14476325	14476830	transposable_element	AT1TE47680	ATHILA2	LTR/Gypsy
1	14476831	14478089	transposable_element	AT1TE47685	ATDNA12T3A	DNA
1	14478090	14478727	transposable_element	AT1TE47690	ATLANTYS2	LTR/Gypsy
1	14478733	14478943	transposable_element	AT1TE47695	ATHILA3	LTR/Gypsy
1	14478944	14480394	transposable_element	AT1TE47700	ATHILA2	LTR/Gypsy
1	14481779	14481962	transposable_element	AT1TE47705	ATGP10	LTR/Gypsy
1	14482199	14483890	transposable_element	AT1TE47710	ATHILA2	LTR/Gypsy
1	14484872	14486672	transposable_element	AT1TE47715	ATHILA8A	LTR/Gypsy
1	14487437	14492869	transposable_element	AT1TE47720	ATHILA2	LTR/Gypsy
1	14488373	14489795	transposable_element	AT1TE47725	ATHILA2	LTR/Gypsy
1	14489797	14491652	transposable_element	AT1TE47730	ATHILA6A	LTR/Gypsy
1	14491671	14492096	transposable_element	AT1TE47735	ATHILA2	LTR/Gypsy
1	14492883	14493182	transposable_element	AT1TE47740	ATHILA2	LTR/Gypsy
1	14493183	14493851	transposable_element	AT1TE47745	ATHILA6A	LTR/Gypsy
1	14493852	14498848	transposable_element	AT1TE47750	ATHILA2	LTR/Gypsy
1	14499146	14499172	transposable_element	AT1TE47755	ATHILA2	LTR/Gypsy
1	14499173	14499493	transposable_element	AT1TE47760	ATHILA2	LTR/Gypsy
1	14499494	14502836	transposable_element	AT1TE47765	ATHILA2	LTR/Gypsy
1	14502837	14502952	transposable_element	AT1TE47770	ATHILA0_I	LTR/Gypsy
1	14503024	14504548	transposable_element	AT1TE47775	ATHILA6B	LTR/Gypsy
1	14504549	14507555	transposable_element	AT1TE47780	ATHILA2	LTR/Gypsy
1	14538942	14540986	transposable_element	AT1TE47880	ATGP7	LTR/Gypsy
1	14540051	14540097	transposable_element	AT1TE47885	ATGP6	LTR/Gypsy
1	14582194	14587448	transposable_element	AT1TE48020	ATHILA6A	LTR/Gypsy
1	14587449	14588322	transposable_element	AT1TE48025	ATHILA6A	LTR/Gypsy
1	14588474	14590167	transposable_element	AT1TE48030	ATHILA6B	LTR/Gypsy
1	14590168	14598729	transposable_element	AT1TE48035	ATENSPM5	DNA/En-Spm
1	14598730	14600111	transposable_element	AT1TE48040	ATENSPM6	DNA/En-Spm
1	14600112	14602815	transposable_element	AT1TE48045	ATLANTYS1	LTR/Gypsy
1	14664773	14669652	transposable_element	AT1TE48230	ATHILA3	LTR/Gypsy
1	14847805	14857361	transposable_element	AT1TE48745	ATHILA	LTR/Gypsy
1	14865439	14874995	transposable_element	AT1TE48765	ATHILA	LTR/Gypsy
1	14897776	14908757	transposable_element	AT1TE48835	ATHILA6B	LTR/Gypsy
1	15038155	15052790	transposable_element	AT1TE49260	ATHILA6B	LTR/Gypsy
1	15060127	15061270	transposable_element	AT1TE49295	ATHILA2	LTR/Gypsy
1	15061271	15069809	transposable_element	AT1TE49300	ATHILA2	LTR/Gypsy
1	15064782	15064842	transposable_element	AT1TE49305	ATHILA2	LTR/Gypsy
1	15068999	15069139	transposable_element	AT1TE49315	ATHILA2	LTR/Gypsy
1	15069810	15074155	transposable_element	AT1TE49320	ATHILA6B	LTR/Gypsy
1	15074170	15076081	transposable_element	AT1TE49325	ATHILA2	LTR/Gypsy
1	15076084	15078266	transposable_element	AT1TE49330	ATHILA6A	LTR/Gypsy
1	15094070	15095327	transposable_element	AT1TE49405	ATREP18	DNA
1	15095328	15098439	transposable_element	AT1TE49410	ATREP18	DNA
1	15098440	15100966	transposable_element	AT1TE49425	ATREP18	DNA
1	15100967	15102110	transposable_element	AT1TE49430	ATREP18	DNA
1	15102111	15103242	transposable_element	AT1TE49435	ATREP18	DNA
1	15104915	15106075	transposable_element	AT1TE49455	ATREP18	DNA
1	15135168	15136463	transposable_element	AT1TE49650	ATREP18	DNA
1	15136464	15136671	transposable_element	AT1TE49655	ATREP18	DNA
1	15136672	15136969	transposable_element	AT1TE49660	ATREP18	DNA
1	15143173	15144446	transposable_element	AT1TE49695	ATREP18	DNA
1	15144447	15144946	transposable_element	AT1TE49700	ATREP18	DNA
1	15144947	15145210	transposable_element	AT1TE49705	ATREP18	DNA
1	15145221	15145719	transposable_element	AT1TE49710	ATREP18	DNA
1	15151062	15158195	transposable_element	AT1TE49740	ATENSPM7	DNA/En-Spm
1	15160857	15166563	transposable_element	AT1TE49755	ATLANTYS2	LTR/Gypsy
1	15172577	15173462	transposable_element	AT1TE49805	ATREP18	DNA
1	15173463	15174824	transposable_element	AT1TE49810	ATREP18	DNA
1	15176824	15178336	transposable_element	AT1TE49830	ATREP18	DNA
1	15177408	15177670	transposable_element	AT1TE49835	ATREP18	DNA
1	15178937	15186992	transposable_element	AT1TE49845	ATHILA6B	LTR/Gypsy
1	15186993	15192976	transposable_element	AT1TE49850	ATHILA2	LTR/Gypsy
1	15194676	15196996	transposable_element	AT1TE49870	ATREP18	DNA
1	15200023	15200536	transposable_element	AT1TE49895	ATREP18	DNA
1	15200537	15201505	transposable_element	AT1TE49900	ATREP18	DNA
1	15204898	15205715	transposable_element	AT1TE49925	ATREP18	DNA
1	15205716	15205935	transposable_element	AT1TE49935	ATREP18	DNA
1	15206507	15207845	transposable_element	AT1TE49945	ATREP18	DNA
1	15209312	15215968	transposable_element	AT1TE49955	ATENSPM5	DNA/En-Spm
1	15215969	15220007	transposable_element	AT1TE49960	ATLANTYS1	LTR/Gypsy
1	15280449	15289511	transposable_element	AT1TE50315	ATLANTYS2	LTR/Gypsy
1	15297361	15299719	transposable_element	AT1TE50365	ATREP18	DNA
1	15300274	15308042	transposable_element	AT1TE50375	ATLANTYS2	LTR/Gypsy
1	15308540	15310254	transposable_element	AT1TE50385	ATREP18	DNA
1	15318106	15319617	transposable_element	AT1TE50435	ATREP18	DNA
1	15318354	15318703	transposable_element	AT1TE50440	ATREP18	DNA
1	15378553	15387615	transposable_element	AT1TE50775	ATLANTYS2	LTR/Gypsy
1	15383890	15384020	transposable_element	AT1TE50780	ATLANTYS2	LTR/Gypsy
1	15398356	15406124	transposable_element	AT1TE50810	ATLANTYS2	LTR/Gypsy
1	15412724	15420826	transposable_element	AT1TE50860	ATHILA6A	LTR/Gypsy
1	15419075	15419174	transposable_element	AT1TE50870	ATHILA6A	LTR/Gypsy
1	15419175	15420289	transposable_element	AT1TE50875	ATHILA2	LTR/Gypsy
1	15420827	15420951	transposable_element	AT1TE50880	ATHILA6A	LTR/Gypsy
1	15420952	15421858	transposable_element	AT1TE50885	ATREP18	DNA
1	15421859	15428011	transposable_element	AT1TE50890	ATREP18	DNA
1	15422080	15423710	transposable_element	AT1TE50895	ATHILA2	LTR/Gypsy
1	15430415	15430652	transposable_element	AT1TE50930	ATREP18	DNA
1	15430653	15431406	transposable_element	AT1TE50935	ATREP18	DNA
1	15431674	15431701	transposable_element	AT1TE50940	ATREP18	DNA
1	15431702	15433006	transposable_element	AT1TE50945	ATHILA2	LTR/Gypsy
1	15433015	15433050	transposable_element	AT1TE50950	ATHILA6A	LTR/Gypsy
1	15438846	15440903	transposable_element	AT1TE50975	ATLANTYS1	LTR/Gypsy
1	15441213	15441294	transposable_element	AT1TE50980	ATLANTYS2	LTR/Gypsy
1	15441564	15443621	transposable_element	AT1TE50985	ATGP10	LTR/Gypsy
1	15444295	15444487	transposable_element	AT1TE50990	ATHILA3	LTR/Gypsy
1	15444492	15444814	transposable_element	AT1TE50995	ATGP10	LTR/Gypsy
1	15445239	15448968	transposable_element	AT1TE51000	ATHILA2	LTR/Gypsy
1	15448969	15450627	transposable_element	AT1TE51005	ATHILA6B	LTR/Gypsy
1	15450628	15450822	transposable_element	AT1TE51010	ATHILA2	LTR/Gypsy
1	15450823	15450854	transposable_element	AT1TE51015	ATHILA6B	LTR/Gypsy
1	15450855	15454302	transposable_element	AT1TE51020	ATHILA2	LTR/Gypsy
1	15454303	15454391	transposable_element	AT1TE51025	ATHILA2	LTR/Gypsy
1	15454825	15454913	transposable_element	AT1TE51030	ATGP10	LTR/Gypsy
1	15455171	15455487	transposable_element	AT1TE51035	ATDNA12T3A	DNA
1	15455488	15486506	transposable_element	AT1TE51040	ATHILA6A	LTR/Gypsy
1	15486511	15491848	transposable_element	AT1TE51045	ATHILA6B	LTR/Gypsy
1	15491850	15499762	transposable_element	AT1TE51050	ATHILA6B	LTR/Gypsy
1	15499763	15500387	transposable_element	AT1TE51055	ATHILA6A	LTR/Gypsy
1	15500388	15500422	transposable_element	AT1TE51060	ATHILA	LTR/Gypsy
1	15500423	15504894	transposable_element	AT1TE51065	ATHILA2	LTR/Gypsy
1	15504895	15509412	transposable_element	AT1TE51070	ATHILA6A	LTR/Gypsy
1	15509415	15512097	transposable_element	AT1TE51075	ATGP5	LTR/Gypsy
1	15512098	15519432	transposable_element	AT1TE51080	ATHILA2	LTR/Gypsy
1	15519451	15522308	transposable_element	AT1TE51085	ATGP5	LTR/Gypsy
1	15523592	15524050	transposable_element	AT1TE51090	ATGP10	LTR/Gypsy
1	15524051	15524077	transposable_element	AT1TE51095	ATHILA3	LTR/Gypsy
1	15524078	15525003	transposable_element	AT1TE51100	ATHILA3	LTR/Gypsy
1	15525406	15530074	transposable_element	AT1TE51105	ATENSPM7	DNA/En-Spm
1	15526403	15526425	transposable_element	AT1TE51110	ATENSPM7	DNA/En-Spm
1	15530075	15533816	transposable_element	AT1TE51120	ATGP10	LTR/Gypsy
1	15530425	15532919	transposable_element	AT1TE51125	ATGP10	LTR/Gypsy
1	15533861	15533899	transposable_element	AT1TE51130	ATHILA8B	LTR/Gypsy
1	15533900	15534153	transposable_element	AT1TE51135	ATHILA8A	LTR/Gypsy
1	15534156	15535457	transposable_element	AT1TE51140	ATHILA3	LTR/Gypsy
1	15535458	15535483	transposable_element	AT1TE51145	ATHILA3	LTR/Gypsy
1	15535484	15536104	transposable_element	AT1TE51150	ATHILA8A	LTR/Gypsy
1	15536120	15546208	transposable_element	AT1TE51155	ATHILA2	LTR/Gypsy
1	15546210	15546471	transposable_element	AT1TE51160	ATHILA4A	LTR/Gypsy
1	15546475	15546509	transposable_element	AT1TE51165	ATLANTYS2	LTR/Gypsy
1	15546604	15547274	transposable_element	AT1TE51170	ATLANTYS2	LTR/Gypsy
1	15547275	15549791	transposable_element	AT1TE51175	ATLANTYS2	LTR/Gypsy
1	15548454	15548782	transposable_element	AT1TE51180	ATLANTYS2	LTR/Gypsy
1	15549796	15550663	transposable_element	AT1TE51185	ATGP10	LTR/Gypsy
1	15550664	15554136	transposable_element	AT1TE51190	ATHILA	LTR/Gypsy
1	15554137	15554229	transposable_element	AT1TE51195	ATHILA6B	LTR/Gypsy
1	15554230	15554880	transposable_element	AT1TE51200	ATHILA	LTR/Gypsy
1	15554881	15555163	transposable_element	AT1TE51205	ATHILA0_I	LTR/Gypsy
1	15555164	15557533	transposable_element	AT1TE51210	ATHILA	LTR/Gypsy
1	15557534	15559659	transposable_element	AT1TE51215	ATHILA	LTR/Gypsy
1	15559660	15559746	transposable_element	AT1TE51220	ATHILA6B	LTR/Gypsy
1	15559747	15560396	transposable_element	AT1TE51225	ATHILA	LTR/Gypsy
1	15560397	15560684	transposable_element	AT1TE51230	ATHILA6B	LTR/Gypsy
1	15560685	15569184	transposable_element	AT1TE51235	ATHILA	LTR/Gypsy
1	15561952	15562038	transposable_element	AT1TE51240	ATGP2N	LTR/Gypsy
1	15562039	15567091	transposable_element	AT1TE51245	ATGP2N	LTR/Gypsy
1	15569185	15569643	transposable_element	AT1TE51250	ATHILA	LTR/Gypsy
1	15569644	15570478	transposable_element	AT1TE51255	ATGP10	LTR/Gypsy
1	15570479	15581789	transposable_element	AT1TE51260	ATLANTYS2	LTR/Gypsy
1	15572380	15580018	transposable_element	AT1TE51265	ATGP10	LTR/Gypsy
1	15582063	15585032	transposable_element	AT1TE51275	ATGP5	LTR/Gypsy
1	15590359	15590406	transposable_element	AT1TE51300	ATHILA4	LTR/Gypsy
1	15590407	15594101	transposable_element	AT1TE51305	ATHILA4C	LTR/Gypsy
1	15610627	15615403	transposable_element	AT1TE51360	ROMANIAT5	LTR/Copia
1	15616246	15618055	transposable_element	AT1TE51370	ATHILA2	LTR/Gypsy
1	15618171	15622851	transposable_element	AT1TE51385	ATLINEIII	LINE/L1
1	15657482	15661620	transposable_element	AT1TE51580	ATCOPIA95	LTR/Copia
1	15665056	15674411	transposable_element	AT1TE51615	ATLANTYS1	LTR/Gypsy
1	15676217	15683600	transposable_element	AT1TE51645	ATHILA2	LTR/Gypsy
1	15677554	15680600	transposable_element	AT1TE51650	ATENSPM7	DNA/En-Spm
1	15698426	15701729	transposable_element	AT1TE51700	ATGP1	LTR/Gypsy
1	15699976	15701631	transposable_element	AT1TE51705	ATHILA	LTR/Gypsy
1	15703960	15715037	transposable_element	AT1TE51735	ATHILA2	LTR/Gypsy
1	15715051	15715611	transposable_element	AT1TE51740	ATGP6	LTR/Gypsy
1	15733070	15745010	transposable_element	AT1TE51820	ATENSPM3	DNA/En-Spm
1	15738171	15742393	transposable_element	AT1TE51830	ATHILA4	LTR/Gypsy
1	15750264	15755704	transposable_element	AT1TE51850	ATHILA4A	LTR/Gypsy
1	15790137	15791906	transposable_element	AT1TE52000	ATHILA2	LTR/Gypsy
1	15799514	15807462	transposable_element	AT1TE52025	ATGP1	LTR/Gypsy
1	15816322	15821314	transposable_element	AT1TE52085	ATCOPIA49	LTR/Copia
1	15816973	15818102	transposable_element	AT1TE52090	ATHILA4	LTR/Gypsy
1	15819546	15821124	transposable_element	AT1TE52095	ATHILA8A	LTR/Gypsy
1	15821315	15821410	transposable_element	AT1TE52100	ATHILA4C	LTR/Gypsy
1	15821413	15847509	transposable_element	AT1TE52105	ATHILA2	LTR/Gypsy
1	15822576	15826633	transposable_element	AT1TE52110	ATHILA2	LTR/Gypsy
1	15826634	15826666	transposable_element	AT1TE52115	ATHILA2	LTR/Gypsy
1	15826667	15827286	transposable_element	AT1TE52120	ATHILA2	LTR/Gypsy
1	15827287	15838845	transposable_element	AT1TE52125	ATHILA2	LTR/Gypsy
1	15838846	15838878	transposable_element	AT1TE52130	ATHILA2	LTR/Gypsy
1	15838879	15839498	transposable_element	AT1TE52135	ATHILA2	LTR/Gypsy
1	15847510	15852729	transposable_element	AT1TE52160	ATHILA4A	LTR/Gypsy
1	15851017	15851382	transposable_element	AT1TE52165	ATHILA4A	LTR/Gypsy
1	15852730	15855572	transposable_element	AT1TE52170	ATCOPIA49	LTR/Copia
1	15852916	15854122	transposable_element	AT1TE52175	ATHILA4B_LTR	LTR/Gypsy
1	15857271	15872649	transposable_element	AT1TE52200	VANDAL4	DNA/MuDR
1	15867721	15871376	transposable_element	AT1TE52205	ATENSPM1	DNA/En-Spm
1	15910287	15910331	transposable_element	AT1TE52390	ATGP5	LTR/Gypsy
1	15910332	15910385	transposable_element	AT1TE52395	ATGP5	LTR/Gypsy
1	15910386	15911110	transposable_element	AT1TE52400	ATGP5	LTR/Gypsy
1	15910543	15910701	transposable_element	AT1TE52405	ATGP6	LTR/Gypsy
1	15910702	15910723	transposable_element	AT1TE52410	ATGP6	LTR/Gypsy
1	15911495	15911534	transposable_element	AT1TE52415	VANDAL12	DNA/MuDR
1	15911535	15917462	transposable_element	AT1TE52420	VANDAL11	DNA/MuDR
1	15914048	15914385	transposable_element	AT1TE52425	VANDAL9	DNA/MuDR
1	15950604	15958318	transposable_element	AT1TE52590	ATENSPM2	DNA/En-Spm
1	16012585	16019699	transposable_element	AT1TE52795	ATGP1	LTR/Gypsy
1	16045335	16049209	transposable_element	AT1TE52865	ATHILA4	LTR/Gypsy
1	16090524	16093188	transposable_element	AT1TE52970	ATHILA4A	LTR/Gypsy
1	16093189	16093881	transposable_element	AT1TE52975	ATHILA4C	LTR/Gypsy
1	16093987	16094141	transposable_element	AT1TE52980	ATHILA4	LTR/Gypsy
1	16094142	16097900	transposable_element	AT1TE52985	ATHILA0_I	LTR/Gypsy
1	16097901	16099192	transposable_element	AT1TE52990	ATHILA5	LTR/Gypsy
1	16099421	16099668	transposable_element	AT1TE52995	ATHILA0_I	LTR/Gypsy
1	16099669	16104812	transposable_element	AT1TE53000	ATHILA3	LTR/Gypsy
1	16101306	16101358	transposable_element	AT1TE53005	ATHILA3	LTR/Gypsy
1	16104813	16104842	transposable_element	AT1TE53015	ATHILA4	LTR/Gypsy
1	16104843	16105379	transposable_element	AT1TE53020	ATHILA4	LTR/Gypsy
1	16117829	16122859	transposable_element	AT1TE53090	ENDOVIR1	LTR/Copia
1	16122860	16124077	transposable_element	AT1TE53095	ATCOPIA58	LTR/Copia
1	16124620	16124702	transposable_element	AT1TE53100	SIMPLEHAT2	DNA/HAT
1	16124703	16125144	transposable_element	AT1TE53105	SIMPLEHAT2	DNA/HAT
1	16198717	16203798	transposable_element	AT1TE53395	ATHILA5	LTR/Gypsy
1	16296281	16302985	transposable_element	AT1TE53660	VANDAL8	DNA/MuDR
1	16311524	16316838	transposable_element	AT1TE53710	Unassigned	Unassigned
1	16368541	16369914	transposable_element	AT1TE53960	ATLANTYS2	LTR/Gypsy
1	16369956	16369967	transposable_element	AT1TE53965	ATCOPIA69	LTR/Copia
1	16369971	16375017	transposable_element	AT1TE53970	ATCOPIA69	LTR/Copia
1	16375018	16379642	transposable_element	AT1TE53975	ATLANTYS2	LTR/Gypsy
1	16377716	16377752	transposable_element	AT1TE53980	ATLANTYS2	LTR/Gypsy
1	16377780	16378958	transposable_element	AT1TE53985	ATHILA4B_LTR	LTR/Gypsy
1	16380111	16387683	transposable_element	AT1TE53995	ATGP1	LTR/Gypsy
1	16389850	16392463	transposable_element	AT1TE54000	ATGP3	LTR/Gypsy
1	16392788	16397819	transposable_element	AT1TE54005	ATDNA12T3A	DNA
1	16432994	16433056	transposable_element	AT1TE54180	ATDNA12T3_2	DNA
1	16433478	16433540	transposable_element	AT1TE54185	ATDNA12T3_2	DNA
1	16488881	16491738	transposable_element	AT1TE54400	ATCOPIA48	LTR/Copia
1	16504654	16505537	transposable_element	AT1TE54450	ATCOPIA11	LTR/Copia
1	16505600	16506274	transposable_element	AT1TE54455	ATCOPIA4	LTR/Copia
1	16509815	16528903	transposable_element	AT1TE54480	ATHILA5	LTR/Gypsy
1	16531300	16531668	transposable_element	AT1TE54485	ATCOPIA38B	LTR/Copia
1	16531681	16531734	transposable_element	AT1TE54490	ATCOPIA48	LTR/Copia
1	16531735	16531788	transposable_element	AT1TE54495	ATCOPIA21	LTR/Copia
1	16531789	16533312	transposable_element	AT1TE54500	ATCOPIA25	LTR/Copia
1	16533313	16533445	transposable_element	AT1TE54505	ATCOPIA2	LTR/Copia
1	16533571	16533779	transposable_element	AT1TE54510	ATGP5	LTR/Gypsy
1	16582725	16583222	transposable_element	AT1TE54645	ATENSPM9	DNA/En-Spm
1	16584101	16586369	transposable_element	AT1TE54655	ATHILA5	LTR/Gypsy
1	16586370	16586476	transposable_element	AT1TE54660	ATHILA3	LTR/Gypsy
1	16586477	16589501	transposable_element	AT1TE54665	ATHILA0_I	LTR/Gypsy
1	16624534	16625815	transposable_element	AT1TE54795	BRODYAGA2	DNA/MuDR
1	16626014	16626036	transposable_element	AT1TE54800	ATLANTYS1	LTR/Gypsy
1	16626037	16637234	transposable_element	AT1TE54805	ATLANTYS1	LTR/Gypsy
1	16637235	16637250	transposable_element	AT1TE54810	ATLANTYS1	LTR/Gypsy
1	16637546	16637681	transposable_element	AT1TE54815	ARNOLD2	DNA/MuDR
1	16637837	16638048	transposable_element	AT1TE54820	ATCOPIA81	LTR/Copia
1	16659688	16664330	transposable_element	AT1TE54925	ATMU10	DNA/MuDR
1	16674908	16675422	transposable_element	AT1TE54970	ATCOPIA41	LTR/Copia
1	16675425	16676972	transposable_element	AT1TE54975	ATLINE1_2	LINE/L1
1	16676973	16677131	transposable_element	AT1TE54980	ATCOPIA41	LTR/Copia
1	16677321	16677343	transposable_element	AT1TE54985	ATCOPIA41	LTR/Copia
1	16677344	16680139	transposable_element	AT1TE54990	ENDOVIR1	LTR/Copia
1	16680152	16680180	transposable_element	AT1TE54995	ATCOPIA41	LTR/Copia
1	16680181	16683546	transposable_element	AT1TE55000	ATCOPIA41	LTR/Copia
1	16691748	16695154	transposable_element	AT1TE55070	ATCOPIA41	LTR/Copia
1	16695155	16697937	transposable_element	AT1TE55075	ENDOVIR1	LTR/Copia
1	16697938	16697960	transposable_element	AT1TE55080	ATCOPIA41	LTR/Copia
1	16698150	16698313	transposable_element	AT1TE55085	ATCOPIA42	LTR/Copia
1	16698314	16699068	transposable_element	AT1TE55090	ATLINE1_1	LINE/L1
1	16732149	16733523	transposable_element	AT1TE55295	ATLINE1_4	LINE/L1
1	16742379	16751122	transposable_element	AT1TE55320	ATENSPM6	DNA/En-Spm
1	16853283	16853328	transposable_element	AT1TE55790	ATCOPIA15	LTR/Copia
1	16853329	16858040	transposable_element	AT1TE55795	ATCOPIA4	LTR/Copia
1	16942841	16962196	transposable_element	AT1TE56135	VANDAL4	DNA/MuDR
1	16953915	16957460	transposable_element	AT1TE56140	VANDAL4	DNA/MuDR
1	17022895	17023187	transposable_element	AT1TE56380	BRODYAGA1	DNA/MuDR
1	17023249	17023915	transposable_element	AT1TE56385	ATLINE1_2	LINE/L1
1	17023916	17029257	transposable_element	AT1TE56390	ATCOPIA79	LTR/Copia
1	17029261	17029605	transposable_element	AT1TE56395	TA12	LINE/L1
1	17029606	17030400	transposable_element	AT1TE56400	ATLINE1_1	LINE/L1
1	17035033	17050039	transposable_element	AT1TE56420	VANDAL1	DNA/MuDR
1	17035065	17050021	transposable_element	AT1TE56425	VANDAL1	DNA/MuDR
1	17254023	17254893	transposable_element	AT1TE57210	HELITRONY3A	RC/Helitron
1	17257392	17257526	transposable_element	AT1TE57215	ATLANTYS1	LTR/Gypsy
1	17257527	17261439	transposable_element	AT1TE57220	ATLANTYS1	LTR/Gypsy
1	17261440	17261807	transposable_element	AT1TE57225	ATLANTYS1	LTR/Gypsy
1	17360726	17365910	transposable_element	AT1TE57530	ATCOPIA49	LTR/Copia
1	17520595	17525126	transposable_element	AT1TE58075	ATCOPIA38A	LTR/Copia
1	17532166	17532763	transposable_element	AT1TE58100	ATLANTYS3	LTR/Gypsy
1	17533774	17534050	transposable_element	AT1TE58105	VANDAL6	DNA/MuDR
1	17608022	17611915	transposable_element	AT1TE58455	VANDAL18	DNA/MuDR
1	17673761	17674478	transposable_element	AT1TE58685	ATHPOGON3	DNA/Pogo
1	17674495	17674582	transposable_element	AT1TE58690	ATREP11A	RC/Helitron
1	17676761	17676785	transposable_element	AT1TE58695	ATCOPIA9	LTR/Copia
1	17676786	17681203	transposable_element	AT1TE58700	ATCOPIA51	LTR/Copia
1	17681204	17681246	transposable_element	AT1TE58705	ATCOPIA47	LTR/Copia
1	17842303	17845285	transposable_element	AT1TE59235	ATMU7	DNA/MuDR
1	18002177	18007370	transposable_element	AT1TE59745	ATCOPIA49	LTR/Copia
1	18013162	18018435	transposable_element	AT1TE59755	ATCOPIA78	LTR/Copia
1	18154505	18163494	transposable_element	AT1TE60180	ATENSPM9	DNA/En-Spm
1	18846375	18854882	transposable_element	AT1TE62470	ATENSPM5	DNA/En-Spm
1	18962036	18962094	transposable_element	AT1TE62810	ATHILA4C	LTR/Gypsy
1	18966109	18969386	transposable_element	AT1TE62820	ATLANTYS1	LTR/Gypsy
1	18969795	18971496	transposable_element	AT1TE62825	TAT1_ATH	LTR/Gypsy
1	18971500	18972199	transposable_element	AT1TE62830	ATHILA4D_LTR	LTR/Gypsy
1	19336306	19345618	transposable_element	AT1TE64080	VANDAL2	DNA/MuDR
1	19374609	19380747	transposable_element	AT1TE64170	VANDAL5	DNA/MuDR
1	19675549	19680353	transposable_element	AT1TE65060	ATENSPM4	DNA/En-Spm
1	20085179	20090143	transposable_element	AT1TE66380	ATCOPIA48	LTR/Copia
1	20312122	20312612	transposable_element	AT1TE67110	VANDAL6	DNA/MuDR
1	20312613	20312886	transposable_element	AT1TE67115	VANDAL6	DNA/MuDR
1	20313845	20314471	transposable_element	AT1TE67120	HELITRON3	RC/Helitron
1	20314696	20315365	transposable_element	AT1TE67125	HELITRON4	RC/Helitron
1	20315687	20316157	transposable_element	AT1TE67130	HELITRON2	RC/Helitron
1	20316158	20316268	transposable_element	AT1TE67135	HELITRON3	RC/Helitron
1	20316269	20317599	transposable_element	AT1TE67140	HELITRON1	RC/Helitron
1	20317600	20317688	transposable_element	AT1TE67145	HELITRON5	RC/Helitron
1	20317759	20317986	transposable_element	AT1TE67150	HELITRON4	RC/Helitron
1	20319811	20319996	transposable_element	AT1TE67155	VANDAL6	DNA/MuDR
1	20320069	20320291	transposable_element	AT1TE67160	VANDAL6	DNA/MuDR
1	20475899	20477927	transposable_element	AT1TE67645	ATGP2N	LTR/Gypsy
1	20979423	20980832	transposable_element	AT1TE69285	ATDNAI27T9A	DNA/MuDR
1	21244324	21249205	transposable_element	AT1TE70190	ATCOPIA26	LTR/Copia
1	21346162	21351041	transposable_element	AT1TE70490	ATCOPIA22	LTR/Copia
1	21449291	21450131	transposable_element	AT1TE70800	ATREP3	RC/Helitron
1	21450132	21455990	transposable_element	AT1TE70805	ATLINE1_1	LINE/L1
1	21455991	21456069	transposable_element	AT1TE70810	ATREP3	RC/Helitron
1	21457401	21457500	transposable_element	AT1TE70815	TSCL	LINE?
1	21524995	21529851	transposable_element	AT1TE71045	ATCOPIA78	LTR/Copia
1	21744195	21745093	transposable_element	AT1TE71755	SIMPLEHAT1	DNA/HAT
1	21746489	21746511	transposable_element	AT1TE71760	ATREP10	RC/Helitron
1	21746512	21746739	transposable_element	AT1TE71765	ATREP10	RC/Helitron
1	21746740	21747327	transposable_element	AT1TE71770	ATHATN3	DNA/HAT
1	21748194	21753388	transposable_element	AT1TE71775	ATCOPIA8B	LTR/Copia
1	21753390	21753542	transposable_element	AT1TE71780	ATCOPIA67	LTR/Copia
1	21754301	21754352	transposable_element	AT1TE71785	VANDAL1N1	DNA/MuDR
1	21754363	21755189	transposable_element	AT1TE71790	VANDAL1N1	DNA/MuDR
1	21755190	21755255	transposable_element	AT1TE71795	VANDAL1N1	DNA/MuDR
1	21755256	21755276	transposable_element	AT1TE71800	VANDAL1N1	DNA/MuDR
1	21755304	21755914	transposable_element	AT1TE71805	VANDAL1	DNA/MuDR
1	21755963	21756732	transposable_element	AT1TE71810	ATREP3	RC/Helitron
1	21756214	21756635	transposable_element	AT1TE71815	VANDAL1N1	DNA/MuDR
1	21756733	21756999	transposable_element	AT1TE71820	VANDAL2N1	DNA/MuDR
1	21757000	21758625	transposable_element	AT1TE71825	VANDAL1N1	DNA/MuDR
1	21758660	21759682	transposable_element	AT1TE71830	SIMPLEHAT2	DNA/HAT
1	21796938	21801751	transposable_element	AT1TE71950	ATRE1	LTR/Copia
1	21833196	21838009	transposable_element	AT1TE72060	ATRE1	LTR/Copia
1	22100644	22105329	transposable_element	AT1TE72970	ATCOPIA5	LTR/Copia
1	22105330	22105362	transposable_element	AT1TE72975	ATCOPIA84	LTR/Copia
1	22105363	22106636	transposable_element	AT1TE72980	SIMPLEHAT2	DNA/HAT
1	22693955	22699336	transposable_element	AT1TE74860	HARBINGER	DNA/Harbinger
1	23118213	23118239	transposable_element	AT1TE76210	ATCOPIA86	LTR/Copia
1	23118240	23123214	transposable_element	AT1TE76215	ATCOPIA51	LTR/Copia
1	23240232	23242673	transposable_element	AT1TE76620	TAG2	DNA/HAT
1	23926447	23931762	transposable_element	AT1TE78720	HELITRON2	RC/Helitron
1	25159043	25163500	transposable_element	AT1TE82600	ATMU2	DNA/MuDR
1	26366603	26371673	transposable_element	AT1TE86360	ATCOPIA11	LTR/Copia
1	26371674	26371717	transposable_element	AT1TE86365	ATCOPIA11	LTR/Copia
1	29377753	29379561	transposable_element	AT1TE96100	ATMU11	DNA/MuDR
1	29474555	29479485	transposable_element	AT1TE96425	ATMU3	DNA/MuDR
1	29479487	29479536	transposable_element	AT1TE96430	ATMU7	DNA/MuDR
2	13072	29426	transposable_element	AT2TE00015	ATGP2	LTR/Gypsy
2	29428	30317	transposable_element	AT2TE00020	ATLANTYS3	LTR/Gypsy
2	30318	31444	transposable_element	AT2TE00025	ATLANTYS1	LTR/Gypsy
2	31445	42029	transposable_element	AT2TE00030	ATLANTYS3	LTR/Gypsy
2	31487	33553	transposable_element	AT2TE00035	ATGP2N	LTR/Gypsy
2	34380	36436	transposable_element	AT2TE00045	ATGP2N	LTR/Gypsy
2	42034	42128	transposable_element	AT2TE00070	ATLANTYS3	LTR/Gypsy
2	42129	49796	transposable_element	AT2TE00075	ATGP2	LTR/Gypsy
2	58682	64005	transposable_element	AT2TE00110	ATGP2	LTR/Gypsy
2	64006	68112	transposable_element	AT2TE00115	ATGP1	LTR/Gypsy
2	65071	67094	transposable_element	AT2TE00120	ATGP2N	LTR/Gypsy
2	243804	249211	transposable_element	AT2TE01000	ATLINEIII	LINE/L1
2	374589	376262	transposable_element	AT2TE01550	ATLINE1_5	LINE/L1
2	376263	376287	transposable_element	AT2TE01555	ATLINE1_4	LINE/L1
2	376596	377257	transposable_element	AT2TE01560	TA11	LINE/L1
2	532333	537391	transposable_element	AT2TE02290	TA11	LINE/L1
2	534989	535050	transposable_element	AT2TE02295	TA11	LINE/L1
2	819643	819714	transposable_element	AT2TE03610	ATGP10	LTR/Gypsy
2	823019	823146	transposable_element	AT2TE03620	ATGP10	LTR/Gypsy
2	926131	929956	transposable_element	AT2TE04130	ATCOPIA56	LTR/Copia
2	931662	931730	transposable_element	AT2TE04135	ATCOPIA68	LTR/Copia
2	1264727	1271840	transposable_element	AT2TE05755	VANDAL21	DNA/MuDR
2	1505385	1513550	transposable_element	AT2TE06955	VANDAL21	DNA/MuDR
2	1629644	1637481	transposable_element	AT2TE07550	ATGP1	LTR/Gypsy
2	1781546	1786791	transposable_element	AT2TE08225	ATGP3	LTR/Gypsy
2	1786792	1786833	transposable_element	AT2TE08230	ATGP3	LTR/Gypsy
2	1786877	1788352	transposable_element	AT2TE08235	ATCOPIA57	LTR/Copia
2	1804018	1821234	transposable_element	AT2TE08320	HELITRON4	RC/Helitron
2	1821004	1821044	transposable_element	AT2TE08325	HELITRON4	RC/Helitron
2	1821235	1821392	transposable_element	AT2TE08330	HELITRON4	RC/Helitron
2	1821393	1821554	transposable_element	AT2TE08335	ATHPOGON3	DNA/Pogo
2	1821581	1821855	transposable_element	AT2TE08340	HARBINGER	DNA/Harbinger
2	1829380	1829435	transposable_element	AT2TE08375	TA11	LINE/L1
2	1829436	1829456	transposable_element	AT2TE08380	ATLINE1_6	LINE/L1
2	1829457	1832048	transposable_element	AT2TE08385	ATLINE1_4	LINE/L1
2	1882744	1883142	transposable_element	AT2TE08660	ATDNAI27T9C	DNA/MuDR
2	1883380	1886726	transposable_element	AT2TE08665	ATLINE1_6	LINE/L1
2	1887176	1887579	transposable_element	AT2TE08670	ATDNAI27T9C	DNA/MuDR
2	1888880	1889003	transposable_element	AT2TE08685	LIMPET1	DNA/MuDR
2	1906835	1912111	transposable_element	AT2TE08785	ATCOPIA66	LTR/Copia
2	1995888	2010496	transposable_element	AT2TE09205	VANDAL1	DNA/MuDR
2	2035934	2041281	transposable_element	AT2TE09360	ATLINEIII	LINE/L1
2	2041964	2054217	transposable_element	AT2TE09375	VANDAL2	DNA/MuDR
2	2074041	2075017	transposable_element	AT2TE09490	ATLINE1A	LINE/L1
2	2075018	2075338	transposable_element	AT2TE09495	ATREP10D	RC/Helitron
2	2075339	2080607	transposable_element	AT2TE09500	ATGP3	LTR/Gypsy
2	2203890	2205314	transposable_element	AT2TE10160	VANDAL18	DNA/MuDR
2	2205315	2205355	transposable_element	AT2TE10165	VANDAL18	DNA/MuDR
2	2205356	2205746	transposable_element	AT2TE10170	VANDAL4	DNA/MuDR
2	2273549	2274110	transposable_element	AT2TE10490	ATLINE1_6	LINE/L1
2	2274203	2280054	transposable_element	AT2TE10495	ATCOPIA58	LTR/Copia
2	2280055	2282263	transposable_element	AT2TE10500	ATLINE1_6	LINE/L1
2	2302461	2307173	transposable_element	AT2TE10620	ATCOPIA40	LTR/Copia
2	2374270	2378354	transposable_element	AT2TE10945	ATHILA4	LTR/Gypsy
2	2378391	2382180	transposable_element	AT2TE10955	ATHILA4	LTR/Gypsy
2	2390870	2399529	transposable_element	AT2TE10975	ATHILA8A	LTR/Gypsy
2	2399531	2410158	transposable_element	AT2TE10980	ATHILA	LTR/Gypsy
2	2401125	2402966	transposable_element	AT2TE10985	ATHILA6A	LTR/Gypsy
2	2409710	2409792	transposable_element	AT2TE11010	ATHILA	LTR/Gypsy
2	2410159	2411238	transposable_element	AT2TE11015	VANDAL17	DNA/MuDR
2	2416281	2423558	transposable_element	AT2TE11040	ATGP7	LTR/Gypsy
2	2418589	2418610	transposable_element	AT2TE11045	ATGP5	LTR/Gypsy
2	2418614	2423173	transposable_element	AT2TE11050	ATLANTYS1	LTR/Gypsy
2	2443914	2445960	transposable_element	AT2TE11125	VANDAL7	DNA/MuDR
2	2445961	2446092	transposable_element	AT2TE11130	VANDAL6	DNA/MuDR
2	2446761	2447741	transposable_element	AT2TE11140	VANDAL7	DNA/MuDR
2	2447742	2454177	transposable_element	AT2TE11145	ATHILA2	LTR/Gypsy
2	2454182	2454397	transposable_element	AT2TE11150	VANDAL7	DNA/MuDR
2	2454398	2454634	transposable_element	AT2TE11155	ATHATN4	DNA/HAT
2	2461726	2468223	transposable_element	AT2TE11210	ATHILA4B_LTR	LTR/Gypsy
2	2462890	2463440	transposable_element	AT2TE11215	ATHILA4	LTR/Gypsy
2	2463441	2464621	transposable_element	AT2TE11220	ATHILA4D_LTR	LTR/Gypsy
2	2469091	2470294	transposable_element	AT2TE11250	ATHILA4A	LTR/Gypsy
2	2479446	2480950	transposable_element	AT2TE11300	ATLINE1_6	LINE/L1
2	2480951	2480970	transposable_element	AT2TE11305	ATLINE1_6	LINE/L1
2	2483256	2484583	transposable_element	AT2TE11315	ATLINE1_6	LINE/L1
2	2486953	2487779	transposable_element	AT2TE11325	ATHILA	LTR/Gypsy
2	2487781	2491971	transposable_element	AT2TE11330	ATHILA2	LTR/Gypsy
2	2491972	2492001	transposable_element	AT2TE11335	ATHILA2	LTR/Gypsy
2	2492018	2494444	transposable_element	AT2TE11340	ATHILA6A	LTR/Gypsy
2	2494445	2494503	transposable_element	AT2TE11345	ATHILA6B	LTR/Gypsy
2	2494504	2500632	transposable_element	AT2TE11350	ATHILA2	LTR/Gypsy
2	2500633	2504274	transposable_element	AT2TE11355	ATHILA	LTR/Gypsy
2	2504277	2504515	transposable_element	AT2TE11360	ATHILA6A	LTR/Gypsy
2	2504943	2504967	transposable_element	AT2TE11365	ATHILA0_I	LTR/Gypsy
2	2504980	2510352	transposable_element	AT2TE11370	ATHILA6A	LTR/Gypsy
2	2510353	2512186	transposable_element	AT2TE11375	ATHILA	LTR/Gypsy
2	2542617	2559353	transposable_element	AT2TE11515	ARNOLD3	DNA/MuDR
2	2562810	2570724	transposable_element	AT2TE11540	ATGP2	LTR/Gypsy
2	2576249	2578241	transposable_element	AT2TE11560	ATHILA6A	LTR/Gypsy
2	2593231	2593431	transposable_element	AT2TE11655	ATLINE1_4	LINE/L1
2	2593709	2593734	transposable_element	AT2TE11660	TA11	LINE/L1
2	2593735	2596529	transposable_element	AT2TE11665	TA11	LINE/L1
2	2622154	2623982	transposable_element	AT2TE11765	ATHILA2	LTR/Gypsy
2	2625099	2627990	transposable_element	AT2TE11770	ATLINE1_6	LINE/L1
2	2678105	2681641	transposable_element	AT2TE11920	ATENSPM6	DNA/En-Spm
2	2739759	2743696	transposable_element	AT2TE12115	ATCOPIA67	LTR/Copia
2	2745605	2752270	transposable_element	AT2TE12140	ATCOPIA75	LTR/Copia
2	2746011	2747865	transposable_element	AT2TE12145	ATHILA4A	LTR/Gypsy
2	2765878	2779424	transposable_element	AT2TE12225	VANDAL9	DNA/MuDR
2	2771096	2773118	transposable_element	AT2TE12230	ATGP2N	LTR/Gypsy
2	2827404	2831332	transposable_element	AT2TE12425	ATHILA2	LTR/Gypsy
2	2832363	2833661	transposable_element	AT2TE12435	ATGP2	LTR/Gypsy
2	2844765	2849743	transposable_element	AT2TE12470	ATCOPIA68	LTR/Copia
2	2871823	2882410	transposable_element	AT2TE12555	ATHILA3	LTR/Gypsy
2	2902330	2907117	transposable_element	AT2TE12660	ATCOPIA13	LTR/Copia
2	2971056	2973440	transposable_element	AT2TE12960	ATLINE1_5	LINE/L1
2	3059458	3060803	transposable_element	AT2TE13325	ATCOPIA95	LTR/Copia
2	3061229	3074307	transposable_element	AT2TE13335	VANDAL3	DNA/MuDR
2	3075735	3078570	transposable_element	AT2TE13350	ATHILA	LTR/Gypsy
2	3078571	3079248	transposable_element	AT2TE13360	ATHILA6A	LTR/Gypsy
2	3079249	3079437	transposable_element	AT2TE13365	ATHILA6A	LTR/Gypsy
2	3079298	3079387	transposable_element	AT2TE13370	ATHILA6A	LTR/Gypsy
2	3079438	3079511	transposable_element	AT2TE13375	ATHILA6B	LTR/Gypsy
2	3079512	3083903	transposable_element	AT2TE13380	ATHILA6B	LTR/Gypsy
2	3083904	3089468	transposable_element	AT2TE13385	ATCOPIA20	LTR/Copia
2	3222766	3233780	transposable_element	AT2TE13950	ATLINE1_2	LINE/L1
2	3225683	3230917	transposable_element	AT2TE13955	ATGP2	LTR/Gypsy
2	3275024	3275258	transposable_element	AT2TE14160	ATCOPIA50	LTR/Copia
2	3294360	3294467	transposable_element	AT2TE14250	ATGP3	LTR/Gypsy
2	3294468	3295763	transposable_element	AT2TE14255	ATGP5	LTR/Gypsy
2	3301613	3301801	transposable_element	AT2TE14280	ATCOPIA5	LTR/Copia
2	3301802	3303203	transposable_element	AT2TE14285	ATCOPIA8A	LTR/Copia
2	3303204	3303317	transposable_element	AT2TE14290	ATCOPIA86	LTR/Copia
2	3309016	3311366	transposable_element	AT2TE14330	ATHILA7	LTR/Gypsy
2	3318353	3318625	transposable_element	AT2TE14370	TA11	LINE/L1
2	3342505	3342805	transposable_element	AT2TE14490	ATCOPIA76	LTR/Copia
2	3344835	3345276	transposable_element	AT2TE14500	ATCOPIA66	LTR/Copia
2	3354018	3354401	transposable_element	AT2TE14540	ATCOPIA22	LTR/Copia
2	3354402	3354431	transposable_element	AT2TE14545	ATCOPIA22	LTR/Copia
2	3355564	3356654	transposable_element	AT2TE14555	ATLINE1_6	LINE/L1
2	3459140	3460112	transposable_element	AT2TE15045	ATCOPIA11	LTR/Copia
2	3547954	3552491	transposable_element	AT2TE15490	ATHILA	LTR/Gypsy
2	3676270	3680275	transposable_element	AT2TE15995	ATHILA4C	LTR/Gypsy
2	3680276	3681190	transposable_element	AT2TE16005	ATHILA6A	LTR/Gypsy
2	3681191	3684152	transposable_element	AT2TE16010	ATHILA2	LTR/Gypsy
2	3731281	3740503	transposable_element	AT2TE16190	ATHILA2	LTR/Gypsy
2	3750178	3766283	transposable_element	AT2TE16230	ATHILA2	LTR/Gypsy
2	3752536	3763203	transposable_element	AT2TE16235	ATLANTYS3	LTR/Gypsy
2	3766284	3766910	transposable_element	AT2TE16245	ATHILA6A	LTR/Gypsy
2	3766911	3767233	transposable_element	AT2TE16250	ATHILA6B	LTR/Gypsy
2	3767234	3770915	transposable_element	AT2TE16255	ATHILA6A	LTR/Gypsy
2	3770916	3770956	transposable_element	AT2TE16260	ATHILA6B	LTR/Gypsy
2	3770957	3773386	transposable_element	AT2TE16265	ATHILA2	LTR/Gypsy
2	3854812	3858388	transposable_element	AT2TE16545	ATHILA	LTR/Gypsy
2	3858389	3859010	transposable_element	AT2TE16550	ATHILA	LTR/Gypsy
2	3859319	3862946	transposable_element	AT2TE16560	ATHILA	LTR/Gypsy
2	3862947	3863316	transposable_element	AT2TE16565	ATHILA	LTR/Gypsy
2	3865229	3875676	transposable_element	AT2TE16575	ATHILA2	LTR/Gypsy
2	3875679	3879089	transposable_element	AT2TE16580	ATHILA2	LTR/Gypsy
2	3876712	3878306	transposable_element	AT2TE16585	ATHILA3	LTR/Gypsy
2	3878378	3878399	transposable_element	AT2TE16590	ATHILA2	LTR/Gypsy
2	3879090	3882525	transposable_element	AT2TE16595	ATHILA6B	LTR/Gypsy
2	3882538	3884137	transposable_element	AT2TE16600	ATHILA	LTR/Gypsy
2	3884139	3888503	transposable_element	AT2TE16605	ATHILA2	LTR/Gypsy
2	3888504	3888839	transposable_element	AT2TE16610	TAT1_ATH	LTR/Gypsy
2	3889209	3890270	transposable_element	AT2TE16615	ATLANTYS1	LTR/Gypsy
2	3890271	3895938	transposable_element	AT2TE16620	ATGP10	LTR/Gypsy
2	3895939	3896689	transposable_element	AT2TE16625	ATGP10	LTR/Gypsy
2	3898039	3900548	transposable_element	AT2TE16635	ATHILA3	LTR/Gypsy
2	3942751	3962834	transposable_element	AT2TE16800	ATLANTYS3	LTR/Gypsy
2	3948282	3949277	transposable_element	AT2TE16820	ATHILA	LTR/Gypsy
2	3949278	3956452	transposable_element	AT2TE16825	ATHILA	LTR/Gypsy
2	3965157	3966273	transposable_element	AT2TE16860	ATHILA2	LTR/Gypsy
2	3966274	3973249	transposable_element	AT2TE16865	ATHILA2	LTR/Gypsy
2	3969876	3969964	transposable_element	AT2TE16870	ATHILA6A	LTR/Gypsy
2	3972368	3972831	transposable_element	AT2TE16880	ATHILA2	LTR/Gypsy
2	3973250	3975620	transposable_element	AT2TE16885	ATHILA4	LTR/Gypsy
2	3975744	3977958	transposable_element	AT2TE16890	ATHILA4A	LTR/Gypsy
2	3977964	3980063	transposable_element	AT2TE16895	ATLANTYS3	LTR/Gypsy
2	3980064	3980996	transposable_element	AT2TE16900	ATLANTYS3	LTR/Gypsy
2	3980997	3981129	transposable_element	AT2TE16905	ATLANTYS1	LTR/Gypsy
2	3981130	3984836	transposable_element	AT2TE16910	ATLANTYS3	LTR/Gypsy
2	3982324	3983352	transposable_element	AT2TE16915	ATHILA4C	LTR/Gypsy
2	4005636	4007377	transposable_element	AT2TE16940	ATHAT10	DNA/HAT
2	4007378	4007516	transposable_element	AT2TE16950	ATENSPM3	DNA/En-Spm
2	4007517	4008741	transposable_element	AT2TE16955	ATENSPM3	DNA/En-Spm
2	4008077	4008131	transposable_element	AT2TE16960	ATENSPM7	DNA/En-Spm
2	4091290	4093895	transposable_element	AT2TE17305	ATGP3	LTR/Gypsy
2	4110947	4115695	transposable_element	AT2TE17380	ATCOPIA34	LTR/Copia
2	4122248	4126434	transposable_element	AT2TE17405	ATHILA2	LTR/Gypsy
2	4125561	4125807	transposable_element	AT2TE17410	ATHILA2	LTR/Gypsy
2	4126436	4126635	transposable_element	AT2TE17415	ATHILA2	LTR/Gypsy
2	4126642	4129340	transposable_element	AT2TE17420	ATHILA	LTR/Gypsy
2	4130634	4132419	transposable_element	AT2TE17425	ATHILA2	LTR/Gypsy
2	4132447	4134061	transposable_element	AT2TE17430	ATHILA6A	LTR/Gypsy
2	4153428	4155437	transposable_element	AT2TE17570	ATHILA2	LTR/Gypsy
2	4155438	4155489	transposable_element	AT2TE17575	ATHILA6B	LTR/Gypsy
2	4155666	4157504	transposable_element	AT2TE17580	ATGP10	LTR/Gypsy
2	4157508	4159309	transposable_element	AT2TE17585	ATHILA0_I	LTR/Gypsy
2	4162311	4169555	transposable_element	AT2TE17600	ATENSPM6	DNA/En-Spm
2	4169556	4170633	transposable_element	AT2TE17605	ATHILA4A	LTR/Gypsy
2	4170812	4173975	transposable_element	AT2TE17610	ATHILA4	LTR/Gypsy
2	4173976	4174051	transposable_element	AT2TE17615	ATHILA4	LTR/Gypsy
2	4174052	4175324	transposable_element	AT2TE17620	ATHILA0_I	LTR/Gypsy
2	4175505	4183067	transposable_element	AT2TE17625	ATHILA6A	LTR/Gypsy
2	4183084	4183150	transposable_element	AT2TE17630	ATHILA6B	LTR/Gypsy
2	4183151	4183673	transposable_element	AT2TE17635	ATHILA4A	LTR/Gypsy
2	4183674	4184976	transposable_element	AT2TE17640	ATHILA6A	LTR/Gypsy
2	4184977	4185220	transposable_element	AT2TE17645	ATHILA	LTR/Gypsy
2	4185505	4185811	transposable_element	AT2TE17650	ATHILA	LTR/Gypsy
2	4186050	4188832	transposable_element	AT2TE17655	ATHILA	LTR/Gypsy
2	4186081	4188815	transposable_element	AT2TE17660	ATHILA	LTR/Gypsy
2	4188833	4189612	transposable_element	AT2TE17665	ATHILA	LTR/Gypsy
2	4189699	4189730	transposable_element	AT2TE17670	ATHILA2	LTR/Gypsy
2	4189731	4190374	transposable_element	AT2TE17675	ATHILA	LTR/Gypsy
2	4190375	4190516	transposable_element	AT2TE17680	ATHILA0_I	LTR/Gypsy
2	4190517	4190607	transposable_element	AT2TE17685	ATHILA	LTR/Gypsy
2	4190638	4194323	transposable_element	AT2TE17695	ATHILA	LTR/Gypsy
2	4194324	4194442	transposable_element	AT2TE17700	ATHILA	LTR/Gypsy
2	4194443	4194762	transposable_element	AT2TE17705	ATHILA	LTR/Gypsy
2	4194769	4195205	transposable_element	AT2TE17710	ATHILA6A	LTR/Gypsy
2	4197160	4211222	transposable_element	AT2TE17725	ATHILA0_I	LTR/Gypsy
2	4203243	4205065	transposable_element	AT2TE17730	ATHILA6A	LTR/Gypsy
2	4217157	4218952	transposable_element	AT2TE17795	ATHILA2	LTR/Gypsy
2	4230743	4236512	transposable_element	AT2TE17870	ATCOPIA32B	LTR/Copia
2	4236657	4244403	transposable_element	AT2TE17875	ATGP2	LTR/Gypsy
2	4252665	4255848	transposable_element	AT2TE17925	ATHILA4	LTR/Gypsy
2	4256384	4261370	transposable_element	AT2TE17935	ATLINE1_6	LINE/L1
2	4256626	4258322	transposable_element	AT2TE17940	ATHILA2	LTR/Gypsy
2	4275617	4282081	transposable_element	AT2TE17985	ATCOPIA41	LTR/Copia
2	4282082	4282110	transposable_element	AT2TE17990	ATCOPIA41	LTR/Copia
2	4283926	4287689	transposable_element	AT2TE18005	ATHILA	LTR/Gypsy
2	4287690	4288452	transposable_element	AT2TE18010	ATHILA6B	LTR/Gypsy
2	4288453	4292852	transposable_element	AT2TE18015	ATHILA2	LTR/Gypsy
2	4292853	4292958	transposable_element	AT2TE18020	ROMANIAT5	LTR/Copia
2	4366763	4366862	transposable_element	AT2TE18370	ATLANTYS3	LTR/Gypsy
2	4366863	4370201	transposable_element	AT2TE18375	ATLANTYS1	LTR/Gypsy
2	4379829	4381342	transposable_element	AT2TE18400	ATHILA3	LTR/Gypsy
2	4381343	4381395	transposable_element	AT2TE18405	ATHILA6A	LTR/Gypsy
2	4381396	4397150	transposable_element	AT2TE18410	ATHILA3	LTR/Gypsy
2	4385856	4394311	transposable_element	AT2TE18415	ATENSPM3	DNA/En-Spm
2	4397151	4397179	transposable_element	AT2TE18425	ATHILA3	LTR/Gypsy
2	4397873	4398152	transposable_element	AT2TE18430	ATLINE1_6	LINE/L1
2	4398157	4401873	transposable_element	AT2TE18435	ATHILA4	LTR/Gypsy
2	4398318	4400056	transposable_element	AT2TE18440	ATHILA2	LTR/Gypsy
2	4402023	4404336	transposable_element	AT2TE18445	ATHILA4A	LTR/Gypsy
2	4404337	4407935	transposable_element	AT2TE18450	ATENSPM1A	DNA/En-Spm
2	4407946	4412568	transposable_element	AT2TE18455	ATHILA0_I	LTR/Gypsy
2	4412569	4413203	transposable_element	AT2TE18460	ATHILA0_I	LTR/Gypsy
2	4413205	4413639	transposable_element	AT2TE18465	ATHILA3	LTR/Gypsy
2	4413640	4413667	transposable_element	AT2TE18470	ATHILA0_I	LTR/Gypsy
2	4413830	4414616	transposable_element	AT2TE18480	ATLINE2	LINE/L1
2	4460099	4470368	transposable_element	AT2TE18710	ATCOPIA35	LTR/Copia
2	4461786	4465949	transposable_element	AT2TE18715	ATHILA4	LTR/Gypsy
2	4489281	4490650	transposable_element	AT2TE18825	ATGP3	LTR/Gypsy
2	4490651	4500765	transposable_element	AT2TE18830	ATLANTYS1	LTR/Gypsy
2	4500831	4502203	transposable_element	AT2TE18840	HELITRON4	RC/Helitron
2	4504054	4505918	transposable_element	AT2TE18860	ATHILA6A	LTR/Gypsy
2	4508417	4513686	transposable_element	AT2TE18875	VANDAL20	DNA/MuDR
2	4511482	4512019	transposable_element	AT2TE18880	ATLANTYS1	LTR/Gypsy
2	4513698	4517287	transposable_element	AT2TE18885	ATHILA2	LTR/Gypsy
2	4517288	4518080	transposable_element	AT2TE18890	ATHILA6B	LTR/Gypsy
2	4518081	4522501	transposable_element	AT2TE18895	ATHILA6A	LTR/Gypsy
2	4519042	4519070	transposable_element	AT2TE18900	ATHILA6A	LTR/Gypsy
2	4522502	4522544	transposable_element	AT2TE18910	ATHILA2	LTR/Gypsy
2	4522545	4524021	transposable_element	AT2TE18915	VANDAL20	DNA/MuDR
2	4558526	4566131	transposable_element	AT2TE18980	ATGP1	LTR/Gypsy
2	4695878	4699577	transposable_element	AT2TE19535	ATHILA	LTR/Gypsy
2	4699597	4704005	transposable_element	AT2TE19540	ATENSPM11	DNA/En-Spm
2	4702801	4706947	transposable_element	AT2TE19555	ATCOPIA34	LTR/Copia
2	4706948	4707147	transposable_element	AT2TE19560	ATCOPIA34	LTR/Copia
2	4707148	4709667	transposable_element	AT2TE19565	ATENSPM10	DNA/En-Spm
2	4709690	4713536	transposable_element	AT2TE19575	ATHILA4	LTR/Gypsy
2	4713537	4714827	transposable_element	AT2TE19580	ATHILA4A	LTR/Gypsy
2	4715985	4723844	transposable_element	AT2TE19590	ATHILA4C	LTR/Gypsy
2	4737700	4738951	transposable_element	AT2TE19650	ATLINE1A	LINE/L1
2	4739611	4741325	transposable_element	AT2TE19660	TAT1_ATH	LTR/Gypsy
2	4812329	4815931	transposable_element	AT2TE19970	ATLANTYS1	LTR/Gypsy
2	4815932	4815977	transposable_element	AT2TE19975	ATLANTYS1	LTR/Gypsy
2	4815992	4816497	transposable_element	AT2TE19980	ATLANTYS1	LTR/Gypsy
2	4816911	4818664	transposable_element	AT2TE19985	TAT1_ATH	LTR/Gypsy
2	4818684	4818884	transposable_element	AT2TE19990	ATCOPIA57	LTR/Copia
2	4818885	4822043	transposable_element	AT2TE19995	ATCOPIA36	LTR/Copia
2	4838482	4848343	transposable_element	AT2TE20075	ATHILA4C	LTR/Gypsy
2	4873130	4888043	transposable_element	AT2TE20160	VANDAL1	DNA/MuDR
2	4900803	4909281	transposable_element	AT2TE20205	ATENSPM3	DNA/En-Spm
2	4910286	4919074	transposable_element	AT2TE20220	ATENSPM5	DNA/En-Spm
2	4933932	4937269	transposable_element	AT2TE20260	ATHILA2	LTR/Gypsy
2	4973337	4978133	transposable_element	AT2TE20420	ATHILA3	LTR/Gypsy
2	4978138	4978332	transposable_element	AT2TE20425	ATLANTYS1	LTR/Gypsy
2	4978333	4978468	transposable_element	AT2TE20430	ATHILA6A	LTR/Gypsy
2	4978469	4990075	transposable_element	AT2TE20435	ATLANTYS1	LTR/Gypsy
2	4990078	4991751	transposable_element	AT2TE20440	ATHILA6A	LTR/Gypsy
2	4991763	4993953	transposable_element	AT2TE20445	ATGP2N	LTR/Gypsy
2	4993955	4995953	transposable_element	AT2TE20450	ATLANTYS1	LTR/Gypsy
2	4997480	5001923	transposable_element	AT2TE20480	ATENSPM3	DNA/En-Spm
2	5001375	5001417	transposable_element	AT2TE20490	ATENSPM7	DNA/En-Spm
2	5030655	5030857	transposable_element	AT2TE20675	ATENSPM5	DNA/En-Spm
2	5032581	5033778	transposable_element	AT2TE20685	ATHILA4	LTR/Gypsy
2	5035093	5035395	transposable_element	AT2TE20690	TA11	LINE/L1
2	5036236	5036602	transposable_element	AT2TE20695	ATLINE1_5	LINE/L1
2	5037565	5038393	transposable_element	AT2TE20710	ATREP2	RC/Helitron
2	5038394	5038421	transposable_element	AT2TE20715	ATREP11A	RC/Helitron
2	5038422	5038925	transposable_element	AT2TE20720	ATLINE1A	LINE/L1
2	5040947	5040994	transposable_element	AT2TE20730	ATLANTYS1	LTR/Gypsy
2	5040995	5048412	transposable_element	AT2TE20735	ATLANTYS1	LTR/Gypsy
2	5044474	5044524	transposable_element	AT2TE20740	ATLANTYS1	LTR/Gypsy
2	5048413	5048487	transposable_element	AT2TE20750	HELITRONY3	RC/Helitron
2	5048488	5049699	transposable_element	AT2TE20755	ATREP10B	RC/Helitron
2	5084964	5090182	transposable_element	AT2TE20905	ATHILA3	LTR/Gypsy
2	5090214	5090270	transposable_element	AT2TE20910	ATHILA0_I	LTR/Gypsy
2	5090271	5090465	transposable_element	AT2TE20915	ATHILA0_I	LTR/Gypsy
2	5090817	5090852	transposable_element	AT2TE20920	ATHILA	LTR/Gypsy
2	5090853	5091911	transposable_element	AT2TE20925	ATHILA5	LTR/Gypsy
2	5091912	5091962	transposable_element	AT2TE20930	ATHILA5	LTR/Gypsy
2	5091982	5092512	transposable_element	AT2TE20935	ATHILA5	LTR/Gypsy
2	5092513	5097934	transposable_element	AT2TE20940	ATHILA3	LTR/Gypsy
2	5095495	5097553	transposable_element	AT2TE20945	ATGP2N	LTR/Gypsy
2	5100093	5111544	transposable_element	AT2TE20960	ATLANTYS1	LTR/Gypsy
2	5105901	5110242	transposable_element	AT2TE20965	ATGP2N	LTR/Gypsy
2	5123403	5127170	transposable_element	AT2TE21025	ATHILA	LTR/Gypsy
2	5127171	5127954	transposable_element	AT2TE21030	ATHILA6B	LTR/Gypsy
2	5127479	5127696	transposable_element	AT2TE21035	ATHILA5	LTR/Gypsy
2	5127697	5127739	transposable_element	AT2TE21040	ATHILA	LTR/Gypsy
2	5127955	5132346	transposable_element	AT2TE21045	ATHILA2	LTR/Gypsy
2	5132376	5133590	transposable_element	AT2TE21050	Unassigned	Unassigned
2	5133954	5140757	transposable_element	AT2TE21055	ATHILA0_I	LTR/Gypsy
2	5190752	5213747	transposable_element	AT2TE21295	VANDAL3	DNA/MuDR
2	5220790	5227189	transposable_element	AT2TE21345	ATGP1	LTR/Gypsy
2	5227190	5228123	transposable_element	AT2TE21350	ATGP1	LTR/Gypsy
2	5228124	5229155	transposable_element	AT2TE21355	ATGP1	LTR/Gypsy
2	5229156	5237978	transposable_element	AT2TE21360	ATGP1	LTR/Gypsy
2	5237984	5238319	transposable_element	AT2TE21365	ATGP1	LTR/Gypsy
2	5239617	5245609	transposable_element	AT2TE21380	ATLINE1_6	LINE/L1
2	5249272	5249547	transposable_element	AT2TE21400	ATHILA4	LTR/Gypsy
2	5249562	5249723	transposable_element	AT2TE21405	ATHILA6B	LTR/Gypsy
2	5249724	5250077	transposable_element	AT2TE21410	ATHILA4B_LTR	LTR/Gypsy
2	5250080	5250332	transposable_element	AT2TE21415	ATHILA2	LTR/Gypsy
2	5250333	5253680	transposable_element	AT2TE21420	ATHILA2	LTR/Gypsy
2	5251888	5251980	transposable_element	AT2TE21425	ATHILA2	LTR/Gypsy
2	5253681	5253737	transposable_element	AT2TE21430	ATHILA2	LTR/Gypsy
2	5253738	5253784	transposable_element	AT2TE21435	ATHILA7	LTR/Gypsy
2	5253785	5258058	transposable_element	AT2TE21440	ATHILA6B	LTR/Gypsy
2	5258059	5259426	transposable_element	AT2TE21445	ATHILA6A	LTR/Gypsy
2	5259432	5262437	transposable_element	AT2TE21450	ATHILA2	LTR/Gypsy
2	5262445	5264751	transposable_element	AT2TE21455	ATHILA6B	LTR/Gypsy
2	5263614	5264260	transposable_element	AT2TE21460	ATGP1	LTR/Gypsy
2	5264752	5264791	transposable_element	AT2TE21465	ATHILA6B	LTR/Gypsy
2	5264792	5265237	transposable_element	AT2TE21470	ATHILA6A	LTR/Gypsy
2	5265238	5266185	transposable_element	AT2TE21475	ATHILA2	LTR/Gypsy
2	5266200	5269203	transposable_element	AT2TE21480	ATHILA2	LTR/Gypsy
2	5269210	5271410	transposable_element	AT2TE21485	ATHILA6B	LTR/Gypsy
2	5270336	5270985	transposable_element	AT2TE21490	ATGP1	LTR/Gypsy
2	5271411	5271516	transposable_element	AT2TE21495	ATHILA6B	LTR/Gypsy
2	5271517	5271962	transposable_element	AT2TE21500	ATHILA6A	LTR/Gypsy
2	5271963	5275944	transposable_element	AT2TE21505	ATHILA2	LTR/Gypsy
2	5275945	5280409	transposable_element	AT2TE21510	ATHILA7	LTR/Gypsy
2	5277053	5278229	transposable_element	AT2TE21515	ATGP1	LTR/Gypsy
2	5278231	5278270	transposable_element	AT2TE21520	ATHILA4C	LTR/Gypsy
2	5278271	5279897	transposable_element	AT2TE21525	ATHILA	LTR/Gypsy
2	5280410	5289362	transposable_element	AT2TE21530	ATLANTYS2	LTR/Gypsy
2	5282588	5284512	transposable_element	AT2TE21535	ATHILA4A	LTR/Gypsy
2	5284513	5284538	transposable_element	AT2TE21540	ATHILA4A	LTR/Gypsy
2	5284602	5285513	transposable_element	AT2TE21545	ATHILA4C	LTR/Gypsy
2	5285514	5285585	transposable_element	AT2TE21550	ATHILA4A	LTR/Gypsy
2	5285586	5286908	transposable_element	AT2TE21555	ATHILA4	LTR/Gypsy
2	5297231	5306835	transposable_element	AT2TE21605	ATLANTYS2	LTR/Gypsy
2	5306844	5312863	transposable_element	AT2TE21610	ATGP2	LTR/Gypsy
2	5327070	5329572	transposable_element	AT2TE21680	ATHILA4A	LTR/Gypsy
2	5329074	5329208	transposable_element	AT2TE21690	ATHILA4C	LTR/Gypsy
2	5330887	5331407	transposable_element	AT2TE21700	ATGP2	LTR/Gypsy
2	5331408	5337817	transposable_element	AT2TE21705	ATGP1	LTR/Gypsy
2	5338033	5346285	transposable_element	AT2TE21710	ATENSPM2	DNA/En-Spm
2	5346375	5347126	transposable_element	AT2TE21715	ATHILA4A	LTR/Gypsy
2	5348589	5353710	transposable_element	AT2TE21730	ATHILA3	LTR/Gypsy
2	5353714	5362152	transposable_element	AT2TE21745	ATHILA4C	LTR/Gypsy
2	5362153	5365114	transposable_element	AT2TE21750	ATHILA4A	LTR/Gypsy
2	5362754	5364364	transposable_element	AT2TE21755	ATHILA0_I	LTR/Gypsy
2	5365116	5381127	transposable_element	AT2TE21760	ATLANTYS1	LTR/Gypsy
2	5367815	5377537	transposable_element	AT2TE21765	ATLANTYS1	LTR/Gypsy
2	5377150	5377170	transposable_element	AT2TE21770	ATLANTYS1	LTR/Gypsy
2	5381128	5381869	transposable_element	AT2TE21790	ATLANTYS3	LTR/Gypsy
2	5381892	5383073	transposable_element	AT2TE21795	ATLANTYS2	LTR/Gypsy
2	5383074	5383093	transposable_element	AT2TE21800	ATLANTYS1	LTR/Gypsy
2	5383094	5385098	transposable_element	AT2TE21805	ATLANTYS3	LTR/Gypsy
2	5468373	5469707	transposable_element	AT2TE22170	ATCOPIA95	LTR/Copia
2	5469708	5470723	transposable_element	AT2TE22175	ATLANTYS2	LTR/Gypsy
2	5470724	5471062	transposable_element	AT2TE22180	ATLANTYS2	LTR/Gypsy
2	5471063	5479129	transposable_element	AT2TE22185	ATLANTYS2	LTR/Gypsy
2	5473572	5474153	transposable_element	AT2TE22190	ATGP10	LTR/Gypsy
2	5479206	5481678	transposable_element	AT2TE22220	ATCOPIA95	LTR/Copia
2	5528712	5534059	transposable_element	AT2TE22345	ATLANTYS1	LTR/Gypsy
2	5534248	5534492	transposable_element	AT2TE22350	ATLANTYS2	LTR/Gypsy
2	5558219	5559023	transposable_element	AT2TE22485	HELITRONY1E	RC/Helitron
2	5560012	5560608	transposable_element	AT2TE22490	TAT1_ATH	LTR/Gypsy
2	5560973	5565082	transposable_element	AT2TE22495	ATLANTYS1	LTR/Gypsy
2	5563577	5563629	transposable_element	AT2TE22500	ATLANTYS2	LTR/Gypsy
2	5565096	5573068	transposable_element	AT2TE22505	ATHILA2	LTR/Gypsy
2	5573069	5573686	transposable_element	AT2TE22510	ATHILA2	LTR/Gypsy
2	5573687	5573728	transposable_element	AT2TE22515	ATHILA2	LTR/Gypsy
2	5573729	5578989	transposable_element	AT2TE22520	ATHILA2	LTR/Gypsy
2	5578991	5579130	transposable_element	AT2TE22525	ATLANTYS2	LTR/Gypsy
2	5583337	5583581	transposable_element	AT2TE22540	ATREP4	RC/Helitron
2	5600321	5600342	transposable_element	AT2TE22630	TA11	LINE/L1
2	5600343	5605594	transposable_element	AT2TE22635	TA11	LINE/L1
2	5617512	5622394	transposable_element	AT2TE22720	TA11	LINE/L1
2	5623088	5627317	transposable_element	AT2TE22725	TA11	LINE/L1
2	5631379	5636319	transposable_element	AT2TE22740	TA11	LINE/L1
2	5636320	5636336	transposable_element	AT2TE22745	TA11	LINE/L1
2	5780103	5786739	transposable_element	AT2TE23510	ATGP1	LTR/Gypsy
2	5786740	5787728	transposable_element	AT2TE23515	ATGP1	LTR/Gypsy
2	5787733	5788146	transposable_element	AT2TE23520	VANDAL12	DNA/MuDR
2	5792782	5797609	transposable_element	AT2TE23545	ATCOPIA48	LTR/Copia
2	5807814	5808800	transposable_element	AT2TE23665	ATGP1	LTR/Gypsy
2	5808801	5814890	transposable_element	AT2TE23670	ATGP1	LTR/Gypsy
2	5817335	5822205	transposable_element	AT2TE23705	ATENSPM4	DNA/En-Spm
2	5846256	5851427	transposable_element	AT2TE23845	ATCOPIA49	LTR/Copia
2	5852699	5857428	transposable_element	AT2TE23855	ATCOPIA13	LTR/Copia
2	5876621	5882829	transposable_element	AT2TE23940	ATGP2	LTR/Gypsy
2	5882871	5883093	transposable_element	AT2TE23945	ATHATN1	DNA/HAT
2	5883768	5884068	transposable_element	AT2TE23955	ATHILA8B	LTR/Gypsy
2	5884348	5884535	transposable_element	AT2TE23960	ATHILA7A	LTR/Gypsy
2	5886322	5900126	transposable_element	AT2TE23965	VANDAL13	DNA/MuDR
2	5886607	5888004	transposable_element	AT2TE23970	ATSINE2A	SINE
2	5900868	5904548	transposable_element	AT2TE24035	ATHILA7	LTR/Gypsy
2	5904549	5904640	transposable_element	AT2TE24040	ATHILA7	LTR/Gypsy
2	5904641	5905727	transposable_element	AT2TE24045	ATLINE1_4	LINE/L1
2	5960275	5975813	transposable_element	AT2TE24335	ARNOLD2	DNA/MuDR
2	5982004	5984954	transposable_element	AT2TE24370	ATIS112A	DNA/Harbinger
2	5983828	5984023	transposable_element	AT2TE24375	ATIS112A	DNA/Harbinger
2	5984955	5984985	transposable_element	AT2TE24380	ATHILA6A	LTR/Gypsy
2	5984986	5996552	transposable_element	AT2TE24385	ATHILA6A	LTR/Gypsy
2	5996553	5997248	transposable_element	AT2TE24390	ATIS112A	DNA/Harbinger
2	5997262	5997429	transposable_element	AT2TE24395	RathE1_cons	RathE1_cons
2	5997521	5998051	transposable_element	AT2TE24400	ATIS112A	DNA/Harbinger
2	5998870	5999322	transposable_element	AT2TE24405	ATHILA4B_LTR	LTR/Gypsy
2	5999323	6001312	transposable_element	AT2TE24410	ATHILA	LTR/Gypsy
2	6023868	6027026	transposable_element	AT2TE24520	ATCOPIA77	LTR/Copia
2	6027027	6031164	transposable_element	AT2TE24525	ATENSPM1A	DNA/En-Spm
2	6105584	6108510	transposable_element	AT2TE24850	ATLANTYS2	LTR/Gypsy
2	6110680	6113207	transposable_element	AT2TE24860	ATHILA8A	LTR/Gypsy
2	6114126	6114806	transposable_element	AT2TE24865	TAT1_ATH	LTR/Gypsy
2	6115221	6115787	transposable_element	AT2TE24870	ATLANTYS1	LTR/Gypsy
2	6115788	6115891	transposable_element	AT2TE24875	ATLANTYS2	LTR/Gypsy
2	6115892	6119142	transposable_element	AT2TE24880	ATLANTYS1	LTR/Gypsy
2	6119143	6119255	transposable_element	AT2TE24885	ATLANTYS2	LTR/Gypsy
2	6123503	6123748	transposable_element	AT2TE24900	ATLANTYS1	LTR/Gypsy
2	6148550	6162030	transposable_element	AT2TE25020	HELITRON1	RC/Helitron
2	6255657	6256501	transposable_element	AT2TE25510	ATHILA4D_LTR	LTR/Gypsy
2	6258402	6259080	transposable_element	AT2TE25515	ATGP3	LTR/Gypsy
2	6259435	6260598	transposable_element	AT2TE25520	ATGP3	LTR/Gypsy
2	6263279	6271099	transposable_element	AT2TE25540	ATGP1	LTR/Gypsy
2	6329641	6344951	transposable_element	AT2TE25840	VANDAL2	DNA/MuDR
2	6344952	6345045	transposable_element	AT2TE25845	VANDAL2N1	DNA/MuDR
2	6422230	6427295	transposable_element	AT2TE26230	ATCOPIA9	LTR/Copia
2	6433987	6439754	transposable_element	AT2TE26275	ATLINE1_6	LINE/L1
2	6458142	6459905	transposable_element	AT2TE26370	ATENSPM7	DNA/En-Spm
2	6459947	6465695	transposable_element	AT2TE26380	ATENSPM3	DNA/En-Spm
2	6508853	6510920	transposable_element	AT2TE26610	ATGP2N	LTR/Gypsy
2	6524256	6533075	transposable_element	AT2TE26680	ATENSPM10	DNA/En-Spm
2	6527043	6528197	transposable_element	AT2TE26685	ATHILA4A	LTR/Gypsy
2	6549284	6550507	transposable_element	AT2TE26780	TAT1_ATH	LTR/Gypsy
2	6550567	6554398	transposable_element	AT2TE26785	ATLANTYS1	LTR/Gypsy
2	6551111	6551154	transposable_element	AT2TE26790	ATLANTYS2	LTR/Gypsy
2	6554399	6554796	transposable_element	AT2TE26800	ATLANTYS1	LTR/Gypsy
2	6566208	6578013	transposable_element	AT2TE26855	ARNOLD2	DNA/MuDR
2	6592370	6607860	transposable_element	AT2TE26910	ARNOLD2	DNA/MuDR
2	6700893	6706745	transposable_element	AT2TE27390	ATLINE1_6	LINE/L1
2	6705855	6705919	transposable_element	AT2TE27395	ATLINE1_6	LINE/L1
2	6716626	6717298	transposable_element	AT2TE27455	HELITRONY3	RC/Helitron
2	6718379	6719933	transposable_element	AT2TE27460	ATLANTYS1	LTR/Gypsy
2	6719934	6723443	transposable_element	AT2TE27465	ATLANTYS1	LTR/Gypsy
2	6723444	6723766	transposable_element	AT2TE27470	ATLANTYS3	LTR/Gypsy
2	6726089	6726515	transposable_element	AT2TE27480	ATLANTYS3	LTR/Gypsy
2	6728745	6730806	transposable_element	AT2TE27490	ARNOLDY1	DNA/MuDR
2	6766438	6772521	transposable_element	AT2TE27645	TA11	LINE/L1
2	6778862	6785573	transposable_element	AT2TE27670	ATLINE1_4	LINE/L1
2	6837289	6843328	transposable_element	AT2TE27870	ATCOPIA37	LTR/Copia
2	6845385	6848332	transposable_element	AT2TE27880	Unassigned	Unassigned
2	6881261	6884610	transposable_element	AT2TE28020	ATMU1	DNA/MuDR
2	6884611	6885154	transposable_element	AT2TE28025	ATGP10	LTR/Gypsy
2	6885155	6885238	transposable_element	AT2TE28030	ATGP10	LTR/Gypsy
2	6886557	6887874	transposable_element	AT2TE28035	ATMU2	DNA/MuDR
2	6909755	6914586	transposable_element	AT2TE28160	ATCOPIA38	LTR/Copia
2	6935766	6940571	transposable_element	AT2TE28260	ATCOPIA38	LTR/Copia
2	6940612	6940637	transposable_element	AT2TE28265	ATREP10D	RC/Helitron
2	6943116	6944022	transposable_element	AT2TE28280	TAG2	DNA/HAT
2	6944092	6944186	transposable_element	AT2TE28285	ATHAT1	DNA/HAT
2	6944415	6944900	transposable_element	AT2TE28290	ATHAT1	DNA/HAT
2	6945309	6945717	transposable_element	AT2TE28295	ATLINE1_2	LINE/L1
2	6953995	6958817	transposable_element	AT2TE28325	ATCOPIA38B	LTR/Copia
2	7006420	7007823	transposable_element	AT2TE28555	ATIS112A	DNA/Harbinger
2	7008315	7008406	transposable_element	AT2TE28560	VANDAL1	DNA/MuDR
2	7008407	7019922	transposable_element	AT2TE28565	VANDAL1	DNA/MuDR
2	7113239	7120081	transposable_element	AT2TE28955	ATLINE1_5	LINE/L1
2	7201901	7203864	transposable_element	AT2TE29340	ATENSPM2	DNA/En-Spm
2	7224084	7229124	transposable_element	AT2TE29450	ATCOPIA70	LTR/Copia
2	7232311	7237513	transposable_element	AT2TE29460	TA11	LINE/L1
2	7237514	7237749	transposable_element	AT2TE29465	TA11	LINE/L1
2	7448762	7454292	transposable_element	AT2TE30555	ATCOPIA71	LTR/Copia
2	7581422	7584152	transposable_element	AT2TE31215	VANDAL2N1	DNA/MuDR
2	7777249	7782175	transposable_element	AT2TE32120	TA11	LINE/L1
2	7778347	7778428	transposable_element	AT2TE32125	TA11	LINE/L1
2	8269647	8274939	transposable_element	AT2TE34410	ATLINEIII	LINE/L1
2	8379698	8381945	transposable_element	AT2TE34910	HARBINGER	DNA/Harbinger
2	8560532	8560625	transposable_element	AT2TE35830	ATDNA12T3_2	DNA
2	8560626	8560769	transposable_element	AT2TE35835	ATDNA12T3_2	DNA
2	8561844	8567009	transposable_element	AT2TE35840	ATCOPIA69	LTR/Copia
2	8816056	8820891	transposable_element	AT2TE37050	ATCOPIA72	LTR/Copia
2	8993390	8993817	transposable_element	AT2TE37940	ATMUN1	DNA/MuDR
2	9057251	9059623	transposable_element	AT2TE38245	ATDNAI27T9A	DNA/MuDR
2	9121933	9121957	transposable_element	AT2TE38570	ATCOPIA74	LTR/Copia
2	9121958	9125818	transposable_element	AT2TE38575	ATCOPIA74	LTR/Copia
2	9187492	9191655	transposable_element	AT2TE38900	ATCOPIA76	LTR/Copia
2	9191656	9193725	transposable_element	AT2TE38905	ATGP2N	LTR/Gypsy
2	9193726	9195279	transposable_element	AT2TE38910	ATCOPIA76	LTR/Copia
2	9195280	9195300	transposable_element	AT2TE38915	ATCOPIA76	LTR/Copia
2	10001480	10009658	transposable_element	AT2TE42810	VANDAL21	DNA/MuDR
2	10085478	10085508	transposable_element	AT2TE43160	VANDAL6	DNA/MuDR
2	10085509	10093594	transposable_element	AT2TE43165	VANDAL6	DNA/MuDR
2	10592185	10609120	transposable_element	AT2TE45465	VANDAL3	DNA/MuDR
2	10877431	10878744	transposable_element	AT2TE46755	ATLINE1_4	LINE/L1
2	10878745	10878864	transposable_element	AT2TE46760	TA11	LINE/L1
2	10879871	10880247	transposable_element	AT2TE46765	HELITRONY1C	RC/Helitron
2	12566155	12578422	transposable_element	AT2TE54910	VANDAL14	DNA/MuDR
2	13223059	13227048	transposable_element	AT2TE58010	Unassigned	Unassigned
2	13423288	13423401	transposable_element	AT2TE58960	TA11	LINE/L1
2	13423408	13424721	transposable_element	AT2TE58965	ATLINE1_4	LINE/L1
2	14407884	14412426	transposable_element	AT2TE63800	ATENSPM1	DNA/En-Spm
2	14412427	14412449	transposable_element	AT2TE63805	ATENSPM1	DNA/En-Spm
2	17092869	17093069	transposable_element	AT2TE77005	ATGP9B	LTR/Gypsy
2	17095130	17095512	transposable_element	AT2TE77015	ATGP9B	LTR/Gypsy
2	17337767	17342489	transposable_element	AT2TE78210	TA11	LINE/L1
2	17338957	17339000	transposable_element	AT2TE78215	TA11	LINE/L1
2	17342490	17342656	transposable_element	AT2TE78225	TA11	LINE/L1
2	18651688	18651802	transposable_element	AT2TE84690	TA11	LINE/L1
2	18652626	18655464	transposable_element	AT2TE84695	ATLINE1_4	LINE/L1
2	18655465	18655499	transposable_element	AT2TE84700	ATLINE1_6	LINE/L1
3	525370	526255	transposable_element	AT3TE02240	SADHU	Unassigned
3	1555420	1560680	transposable_element	AT3TE06550	ATLINE2	LINE/L1
3	1963668	1963727	transposable_element	AT3TE08265	TAT1_ATH	LTR/Gypsy
3	1969731	1970008	transposable_element	AT3TE08290	RathE2_cons	RathE2_cons
3	2258772	2259575	transposable_element	AT3TE09500	LIMPET1	DNA/MuDR
3	2259576	2260955	transposable_element	AT3TE09505	ATDNAI27T9A	DNA/MuDR
3	2808422	2818893	transposable_element	AT3TE11850	VANDAL16	DNA/MuDR
3	2922917	2923292	transposable_element	AT3TE12275	HELITRONY1C	RC/Helitron
3	3807304	3807366	transposable_element	AT3TE16030	VANDAL16	DNA/MuDR
3	3807367	3812643	transposable_element	AT3TE16035	ATGP3	LTR/Gypsy
3	3812754	3813101	transposable_element	AT3TE16040	ATLINE1_3A	LINE/L1
3	4276478	4276602	transposable_element	AT3TE18035	HELITRON5	RC/Helitron
3	4276603	4288584	transposable_element	AT3TE18040	HELITRON1	RC/Helitron
3	4283615	4285728	transposable_element	AT3TE18045	HELITRON4	RC/Helitron
3	4285729	4285854	transposable_element	AT3TE18050	HELITRON1	RC/Helitron
3	4288585	4288944	transposable_element	AT3TE18060	HELITRON1	RC/Helitron
3	4288945	4289130	transposable_element	AT3TE18065	ATREP5	RC/Helitron
3	4927417	4927594	transposable_element	AT3TE20770	VANDAL21	DNA/MuDR
3	4927996	4928157	transposable_element	AT3TE20775	ATENSPM1A	DNA/En-Spm
3	4929015	4932433	transposable_element	AT3TE20780	VANDAL21	DNA/MuDR
3	4929521	4929571	transposable_element	AT3TE20785	VANDAL21	DNA/MuDR
3	4931840	4931907	transposable_element	AT3TE20790	VANDAL21	DNA/MuDR
3	5277962	5286732	transposable_element	AT3TE22200	VANDAL17	DNA/MuDR
3	5929425	5930702	transposable_element	AT3TE24910	ATDNAI27T9A	DNA/MuDR
3	7805457	7805583	transposable_element	AT3TE32775	VANDAL8	DNA/MuDR
3	7806212	7806366	transposable_element	AT3TE32780	VANDAL8	DNA/MuDR
3	7806866	7807215	transposable_element	AT3TE32785	ATCOPIA5	LTR/Copia
3	8537355	8543559	transposable_element	AT3TE35825	ATGP7	LTR/Gypsy
3	8789308	8791042	transposable_element	AT3TE36835	ATLINE2	LINE/L1
3	8842971	8857757	transposable_element	AT3TE37060	VANDAL2	DNA/MuDR
3	8857758	8858230	transposable_element	AT3TE37065	VANDAL2	DNA/MuDR
3	9011213	9017190	transposable_element	AT3TE37690	TA11	LINE/L1
3	9226633	9231377	transposable_element	AT3TE38565	ATCOPIA65	LTR/Copia
3	9236767	9240922	transposable_element	AT3TE38595	ATLINEIII	LINE/L1
3	9387867	9393251	transposable_element	AT3TE39220	ATCOPIA17	LTR/Copia
3	9613221	9625546	transposable_element	AT3TE40145	VANDAL13	DNA/MuDR
3	9692214	9697529	transposable_element	AT3TE40420	ATCOPIA82	LTR/Copia
3	9697668	9697985	transposable_element	AT3TE40425	ATLINE1_3A	LINE/L1
3	9723884	9736151	transposable_element	AT3TE40530	VANDAL14	DNA/MuDR
3	9736152	9736695	transposable_element	AT3TE40535	HELITRONY3	RC/Helitron
3	9783357	9783727	transposable_element	AT3TE40725	HELITRONY1D	RC/Helitron
3	9784725	9784928	transposable_element	AT3TE40730	ATLINEIII	LINE/L1
3	9784929	9787388	transposable_element	AT3TE40735	ATLINE2	LINE/L1
3	9788018	9788321	transposable_element	AT3TE40740	ATSINE4	SINE
3	10106100	10111467	transposable_element	AT3TE42075	ATCOPIA49	LTR/Copia
3	10224064	10224209	transposable_element	AT3TE42495	ATIS112A	DNA/Harbinger
3	10339749	10345640	transposable_element	AT3TE42960	TA11	LINE/L1
3	10460990	10463046	transposable_element	AT3TE43460	VANDAL1	DNA/MuDR
3	10477962	10483743	transposable_element	AT3TE43550	ATLINE1_6	LINE/L1
3	10884566	10884907	transposable_element	AT3TE45255	ATLINE2	LINE/L1
3	10885296	10885588	transposable_element	AT3TE45260	ATLINEIII	LINE/L1
3	10917704	10922777	transposable_element	AT3TE45385	ATLINE1_6	LINE/L1
3	10930888	10932595	transposable_element	AT3TE45430	ATGP10	LTR/Gypsy
3	10969414	10970093	transposable_element	AT3TE45615	ATREP5	RC/Helitron
3	10970102	10976062	transposable_element	AT3TE45620	TA11	LINE/L1
3	11016111	11020804	transposable_element	AT3TE45800	ATCOPIA5	LTR/Copia
3	11054129	11054934	transposable_element	AT3TE45970	ARNOLDY1	DNA/MuDR
3	11054935	11055895	transposable_element	AT3TE45975	ATGP1	LTR/Gypsy
3	11055896	11062842	transposable_element	AT3TE45980	ATGP1	LTR/Gypsy
3	11062843	11062905	transposable_element	AT3TE45985	HELITRONY3	RC/Helitron
3	11066623	11066660	transposable_element	AT3TE45995	ATLINE2	LINE/L1
3	11066661	11067771	transposable_element	AT3TE46000	ATLINEIII	LINE/L1
3	11116002	11120737	transposable_element	AT3TE46245	ATCOPIA19	LTR/Copia
3	11142305	11142406	transposable_element	AT3TE46340	BRODYAGA2	DNA/MuDR
3	11143794	11144214	transposable_element	AT3TE46345	ATMU1	DNA/MuDR
3	11144341	11146916	transposable_element	AT3TE46350	ATLINE1_5	LINE/L1
3	11172431	11174181	transposable_element	AT3TE46495	ATLINE1_5	LINE/L1
3	11174831	11174948	transposable_element	AT3TE46500	ARNOLD3	DNA/MuDR
3	11328628	11335552	transposable_element	AT3TE47230	ATGP1	LTR/Gypsy
3	11335553	11341895	transposable_element	AT3TE47235	ATCOPIA27	LTR/Copia
3	11354326	11357862	transposable_element	AT3TE47280	ATCOPIA41	LTR/Copia
3	11387808	11388453	transposable_element	AT3TE47495	ATCOPIA37	LTR/Copia
3	11389555	11391889	transposable_element	AT3TE47500	ATGP3	LTR/Gypsy
3	11392706	11393765	transposable_element	AT3TE47505	ATCOPIA37	LTR/Copia
3	11393766	11393820	transposable_element	AT3TE47510	ATCOPIA37	LTR/Copia
3	11393821	11394418	transposable_element	AT3TE47515	ATCOPIA37	LTR/Copia
3	11404273	11413061	transposable_element	AT3TE47555	VANDAL21	DNA/MuDR
3	11406730	11408733	transposable_element	AT3TE47560	ATGP2N	LTR/Gypsy
3	11414125	11414552	transposable_element	AT3TE47580	ATREP10A	RC/Helitron
3	11415794	11415973	transposable_element	AT3TE47585	ATLANTYS2	LTR/Gypsy
3	11416493	11416838	transposable_element	AT3TE47590	ATLANTYS2	LTR/Gypsy
3	11416918	11424474	transposable_element	AT3TE47595	ATGP2	LTR/Gypsy
3	11488559	11491070	transposable_element	AT3TE47875	ATHILA4A	LTR/Gypsy
3	11491071	11493852	transposable_element	AT3TE47880	ATHILA4	LTR/Gypsy
3	11513764	11521912	transposable_element	AT3TE47975	ATENSPM11	DNA/En-Spm
3	11558738	11560666	transposable_element	AT3TE48110	ATLINE2	LINE/L1
3	11560667	11560689	transposable_element	AT3TE48115	ATLINEIII	LINE/L1
3	11560702	11569513	transposable_element	AT3TE48120	ATENSPM6	DNA/En-Spm
3	11570287	11575315	transposable_element	AT3TE48135	ATENSPM11	DNA/En-Spm
3	11575522	11577530	transposable_element	AT3TE48150	ATENSPM11	DNA/En-Spm
3	11582344	11582479	transposable_element	AT3TE48165	ATGP3	LTR/Gypsy
3	11582480	11585241	transposable_element	AT3TE48170	ATGP3	LTR/Gypsy
3	11632228	11632458	transposable_element	AT3TE48350	ATHILA5	LTR/Gypsy
3	11632459	11632493	transposable_element	AT3TE48355	ATHILA5	LTR/Gypsy
3	11632856	11634011	transposable_element	AT3TE48360	ATGP10	LTR/Gypsy
3	11634012	11639062	transposable_element	AT3TE48365	ATGP1	LTR/Gypsy
3	11793559	11798454	transposable_element	AT3TE49090	ATMU5	DNA/MuDR
3	11869894	11870727	transposable_element	AT3TE49420	ATENSPM9	DNA/En-Spm
3	11872721	11875280	transposable_element	AT3TE49430	ATLANTYS1	LTR/Gypsy
3	11875281	11875349	transposable_element	AT3TE49435	ATLANTYS2	LTR/Gypsy
3	11875591	11875724	transposable_element	AT3TE49440	ATLANTYS3	LTR/Gypsy
3	11875725	11876874	transposable_element	AT3TE49445	ATLANTYS2	LTR/Gypsy
3	11935636	11937294	transposable_element	AT3TE49700	ATENSPM4	DNA/En-Spm
3	12000267	12007884	transposable_element	AT3TE50025	ATENSPM5	DNA/En-Spm
3	12019602	12024774	transposable_element	AT3TE50120	ATGP3	LTR/Gypsy
3	12025064	12040032	transposable_element	AT3TE50125	ATCOPIA43	LTR/Copia
3	12033706	12039570	transposable_element	AT3TE50130	ATGP2	LTR/Gypsy
3	12041045	12041211	transposable_element	AT3TE50135	RathE1_cons	RathE1_cons
3	12046225	12046263	transposable_element	AT3TE50150	ATLANTYS1	LTR/Gypsy
3	12046264	12046707	transposable_element	AT3TE50155	TAT1_ATH	LTR/Gypsy
3	12047816	12047838	transposable_element	AT3TE50160	ATHILA6A	LTR/Gypsy
3	12047839	12051483	transposable_element	AT3TE50165	ATHILA2	LTR/Gypsy
3	12051501	12053203	transposable_element	AT3TE50170	ATHILA6B	LTR/Gypsy
3	12053204	12053323	transposable_element	AT3TE50175	ATHILA6B	LTR/Gypsy
3	12053324	12053381	transposable_element	AT3TE50180	ATHILA6A	LTR/Gypsy
3	12053388	12054530	transposable_element	AT3TE50185	ATHILA2	LTR/Gypsy
3	12054531	12055403	transposable_element	AT3TE50190	ATREP3	RC/Helitron
3	12067211	12071283	transposable_element	AT3TE50260	ATHILA4	LTR/Gypsy
3	12071284	12073052	transposable_element	AT3TE50265	ATGP1	LTR/Gypsy
3	12073053	12073600	transposable_element	AT3TE50270	ATHILA2	LTR/Gypsy
3	12073675	12074048	transposable_element	AT3TE50275	ATGP8	LTR/Gypsy
3	12105506	12121576	transposable_element	AT3TE50375	VANDAL3	DNA/MuDR
3	12175457	12187368	transposable_element	AT3TE50570	VANDAL3	DNA/MuDR
3	12177802	12179450	transposable_element	AT3TE50575	ATHILA3	LTR/Gypsy
3	12187386	12191386	transposable_element	AT3TE50595	ATHILA2	LTR/Gypsy
3	12191387	12191851	transposable_element	AT3TE50600	ATHILA6A	LTR/Gypsy
3	12191852	12195746	transposable_element	AT3TE50605	ATHILA2	LTR/Gypsy
3	12195761	12201227	transposable_element	AT3TE50610	VANDAL3	DNA/MuDR
3	12198116	12198987	transposable_element	AT3TE50615	VANDAL3	DNA/MuDR
3	12201754	12202073	transposable_element	AT3TE50625	ATHILA	LTR/Gypsy
3	12202074	12209594	transposable_element	AT3TE50630	ATHILA	LTR/Gypsy
3	12205948	12206230	transposable_element	AT3TE50635	ATHILA6B	LTR/Gypsy
3	12209302	12209352	transposable_element	AT3TE50645	ATHILA	LTR/Gypsy
3	12209611	12211824	transposable_element	AT3TE50650	ATENSPM5	DNA/En-Spm
3	12211825	12218034	transposable_element	AT3TE50655	ATHILA2	LTR/Gypsy
3	12218035	12222273	transposable_element	AT3TE50660	ATHILA6B	LTR/Gypsy
3	12222274	12222368	transposable_element	AT3TE50665	ATHILA0_I	LTR/Gypsy
3	12222369	12225829	transposable_element	AT3TE50670	ATHILA2	LTR/Gypsy
3	12225830	12232749	transposable_element	AT3TE50675	ATENSPM5	DNA/En-Spm
3	12243828	12243853	transposable_element	AT3TE50755	ATHILA2	LTR/Gypsy
3	12243854	12255282	transposable_element	AT3TE50760	ATHILA2	LTR/Gypsy
3	12255574	12256494	transposable_element	AT3TE50770	VANDAL5	DNA/MuDR
3	12256495	12259605	transposable_element	AT3TE50775	ATGP1	LTR/Gypsy
3	12287852	12288015	transposable_element	AT3TE50885	ATLANTYS3	LTR/Gypsy
3	12288029	12294708	transposable_element	AT3TE50890	ATLANTYS1	LTR/Gypsy
3	12325737	12327358	transposable_element	AT3TE51070	ATHILA4	LTR/Gypsy
3	12327362	12332017	transposable_element	AT3TE51075	ATHILA3	LTR/Gypsy
3	12330727	12330776	transposable_element	AT3TE51080	ATHILA3	LTR/Gypsy
3	12343945	12348316	transposable_element	AT3TE51140	ATENSPM11	DNA/En-Spm
3	12401405	12403742	transposable_element	AT3TE51300	ATHILA2	LTR/Gypsy
3	12403743	12404909	transposable_element	AT3TE51305	ATHILA4B_LTR	LTR/Gypsy
3	12404910	12404936	transposable_element	AT3TE51310	ATHILA0_I	LTR/Gypsy
3	12404937	12409222	transposable_element	AT3TE51315	ATHILA6B	LTR/Gypsy
3	12409223	12409272	transposable_element	AT3TE51320	ATHILA6B	LTR/Gypsy
3	12409273	12414048	transposable_element	AT3TE51325	ATHILA2	LTR/Gypsy
3	12414053	12414180	transposable_element	AT3TE51330	ATGP5	LTR/Gypsy
3	12414181	12414357	transposable_element	AT3TE51335	ATGP6	LTR/Gypsy
3	12414358	12414961	transposable_element	AT3TE51340	ATGP5	LTR/Gypsy
3	12414962	12423192	transposable_element	AT3TE51345	VANDAL3	DNA/MuDR
3	12423198	12431455	transposable_element	AT3TE51350	VANDAL3	DNA/MuDR
3	12431457	12434645	transposable_element	AT3TE51365	ATHILA4A	LTR/Gypsy
3	12434646	12437257	transposable_element	AT3TE51370	ATHILA4C	LTR/Gypsy
3	12437266	12437685	transposable_element	AT3TE51375	VANDAL3	DNA/MuDR
3	12437686	12442726	transposable_element	AT3TE51380	ATENSPM6	DNA/En-Spm
3	12442730	12443791	transposable_element	AT3TE51385	VANDAL3	DNA/MuDR
3	12461860	12472012	transposable_element	AT3TE51460	ATENSPM2	DNA/En-Spm
3	12465702	12465761	transposable_element	AT3TE51465	ATENSPM2	DNA/En-Spm
3	12465762	12467534	transposable_element	AT3TE51470	ARNOLDY1	DNA/MuDR
3	12474745	12477424	transposable_element	AT3TE51500	ATHILA4C	LTR/Gypsy
3	12478085	12486325	transposable_element	AT3TE51505	ATGP1	LTR/Gypsy
3	12491769	12502153	transposable_element	AT3TE51535	ATLANTYS1	LTR/Gypsy
3	12504598	12507904	transposable_element	AT3TE51545	ATGP3	LTR/Gypsy
3	12508966	12511291	transposable_element	AT3TE51550	ATCOPIA63	LTR/Copia
3	12511292	12511333	transposable_element	AT3TE51555	ATCOPIA63	LTR/Copia
3	12511568	12511597	transposable_element	AT3TE51560	ATGP2	LTR/Gypsy
3	12511598	12513640	transposable_element	AT3TE51565	ATGP2N	LTR/Gypsy
3	12513641	12514125	transposable_element	AT3TE51570	ATCOPIA37	LTR/Copia
3	12514126	12514150	transposable_element	AT3TE51575	ATCOPIA59	LTR/Copia
3	12514151	12515144	transposable_element	AT3TE51580	ATCOPIA37	LTR/Copia
3	12515145	12516314	transposable_element	AT3TE51585	ATCOPIA43	LTR/Copia
3	12516315	12523089	transposable_element	AT3TE51590	ATHILA3	LTR/Gypsy
3	12522507	12522558	transposable_element	AT3TE51595	ATHILA3	LTR/Gypsy
3	12523604	12524094	transposable_element	AT3TE51600	ATHILA4A	LTR/Gypsy
3	12524113	12524333	transposable_element	AT3TE51605	ATCOPIA94	LTR/Copia
3	12524363	12524574	transposable_element	AT3TE51610	ATHILA7A	LTR/Gypsy
3	12524821	12524882	transposable_element	AT3TE51615	ATHILA0_I	LTR/Gypsy
3	12524883	12526171	transposable_element	AT3TE51620	ATHILA6A	LTR/Gypsy
3	12526371	12526459	transposable_element	AT3TE51625	ATHILA7	LTR/Gypsy
3	12526589	12528988	transposable_element	AT3TE51630	ATHILA7	LTR/Gypsy
3	12531321	12531484	transposable_element	AT3TE51635	ATHILA8A	LTR/Gypsy
3	12531539	12531888	transposable_element	AT3TE51640	ATHILA8B	LTR/Gypsy
3	12532322	12532367	transposable_element	AT3TE51645	ATHILA2	LTR/Gypsy
3	12532368	12535566	transposable_element	AT3TE51650	ATHILA2	LTR/Gypsy
3	12535567	12535719	transposable_element	AT3TE51655	ATHILA6A	LTR/Gypsy
3	12535720	12539729	transposable_element	AT3TE51660	ATHILA2	LTR/Gypsy
3	12539736	12539770	transposable_element	AT3TE51665	ATHILA2	LTR/Gypsy
3	12539771	12540250	transposable_element	AT3TE51670	ATHILA3	LTR/Gypsy
3	12540252	12547951	transposable_element	AT3TE51675	ATCOPIA43	LTR/Copia
3	12546646	12547792	transposable_element	AT3TE51680	ATHILA4D_LTR	LTR/Gypsy
3	12547952	12555918	transposable_element	AT3TE51685	ATGP6	LTR/Gypsy
3	12563410	12570235	transposable_element	AT3TE51735	ATENSPM3	DNA/En-Spm
3	12575634	12576554	transposable_element	AT3TE51795	ATCOPIA95	LTR/Copia
3	12577964	12578028	transposable_element	AT3TE51800	ATCOPIA42	LTR/Copia
3	12581068	12582803	transposable_element	AT3TE51810	ATHILA2	LTR/Gypsy
3	12582804	12582838	transposable_element	AT3TE51815	ATHILA	LTR/Gypsy
3	12582988	12585063	transposable_element	AT3TE51820	ATGP3	LTR/Gypsy
3	12585064	12585185	transposable_element	AT3TE51825	ATGP1	LTR/Gypsy
3	12588180	12588253	transposable_element	AT3TE51835	ATCOPIA43	LTR/Copia
3	12613308	12620939	transposable_element	AT3TE51930	ATGP1	LTR/Gypsy
3	12675950	12680670	transposable_element	AT3TE52155	ATLANTYS2	LTR/Gypsy
3	12717949	12725732	transposable_element	AT3TE52365	ATHILA4C	LTR/Gypsy
3	12838109	12847071	transposable_element	AT3TE52775	ATLANTYS2	LTR/Gypsy
3	12849779	12864029	transposable_element	AT3TE52800	ATLINE1_6	LINE/L1
3	12853595	12861862	transposable_element	AT3TE52805	ATGP1	LTR/Gypsy
3	12933255	12943236	transposable_element	AT3TE53080	ATLANTYS2	LTR/Gypsy
3	12937770	12940613	transposable_element	AT3TE53085	ATHILA4A	LTR/Gypsy
3	12940614	12941691	transposable_element	AT3TE53090	ATHILA4A	LTR/Gypsy
3	12943253	12946258	transposable_element	AT3TE53095	ATLANTYS2	LTR/Gypsy
3	12946310	12949416	transposable_element	AT3TE53100	ATGP2N	LTR/Gypsy
3	12949417	12950007	transposable_element	AT3TE53105	ATGP10	LTR/Gypsy
3	12951883	12952468	transposable_element	AT3TE53115	ATGP10	LTR/Gypsy
3	12953351	12954368	transposable_element	AT3TE53130	ATENSPM6	DNA/En-Spm
3	12954407	12954524	transposable_element	AT3TE53135	TAG2	DNA/HAT
3	12960374	12968466	transposable_element	AT3TE53170	ATGP1	LTR/Gypsy
3	12982700	12993656	transposable_element	AT3TE53215	ATHILA2	LTR/Gypsy
3	13081916	13083303	transposable_element	AT3TE53590	ATGP3	LTR/Gypsy
3	13083997	13087358	transposable_element	AT3TE53600	ATHILA4C	LTR/Gypsy
3	13087359	13092843	transposable_element	AT3TE53605	ATLANTYS2	LTR/Gypsy
3	13090819	13090861	transposable_element	AT3TE53610	ATLANTYS2	LTR/Gypsy
3	13097961	13104012	transposable_element	AT3TE53630	ATLINE1_1	LINE/L1
3	13114047	13115561	transposable_element	AT3TE53680	ATHILA	LTR/Gypsy
3	13116260	13124322	transposable_element	AT3TE53690	ATHILA	LTR/Gypsy
3	13186250	13194551	transposable_element	AT3TE53970	ATHILA	LTR/Gypsy
3	13194552	13196981	transposable_element	AT3TE53975	ATGP1	LTR/Gypsy
3	13240356	13252197	transposable_element	AT3TE54180	ATLANTYS2	LTR/Gypsy
3	13343735	13356464	transposable_element	AT3TE54510	VANDAL2	DNA/MuDR
3	13360152	13360302	transposable_element	AT3TE54520	ATCOPIA43	LTR/Copia
3	13360418	13360773	transposable_element	AT3TE54525	ATCOPIA41	LTR/Copia
3	13361552	13367972	transposable_element	AT3TE54535	ATCOPIA43	LTR/Copia
3	13364557	13365970	transposable_element	AT3TE54540	ATCOPIA43	LTR/Copia
3	13392477	13393593	transposable_element	AT3TE54650	VANDAL3	DNA/MuDR
3	13393627	13393749	transposable_element	AT3TE54655	Unassigned	Unassigned
3	13399896	13403142	transposable_element	AT3TE54690	ATENSPM5	DNA/En-Spm
3	13403143	13405030	transposable_element	AT3TE54695	ATHILA2	LTR/Gypsy
3	13403172	13404934	transposable_element	AT3TE54700	ATHILA2	LTR/Gypsy
3	13405033	13412098	transposable_element	AT3TE54705	ATHILA6A	LTR/Gypsy
3	13412099	13421909	transposable_element	AT3TE54710	ATHILA0_I	LTR/Gypsy
3	13425673	13439669	transposable_element	AT3TE54735	ATHILA2	LTR/Gypsy
3	13426217	13428215	transposable_element	AT3TE54740	ATHILA2	LTR/Gypsy
3	13429766	13436083	transposable_element	AT3TE54760	ATGP5	LTR/Gypsy
3	13438370	13438436	transposable_element	AT3TE54770	ATHILA2	LTR/Gypsy
3	13439670	13440045	transposable_element	AT3TE54775	ATHILA6A	LTR/Gypsy
3	13440046	13449244	transposable_element	AT3TE54780	ATLANTYS1	LTR/Gypsy
3	13476641	13480691	transposable_element	AT3TE54865	ATGP1	LTR/Gypsy
3	13495944	13498413	transposable_element	AT3TE54950	ATENSPM3	DNA/En-Spm
3	13497317	13497409	transposable_element	AT3TE54955	ATENSPM3	DNA/En-Spm
3	13515867	13520088	transposable_element	AT3TE55025	ATHILA2	LTR/Gypsy
3	13520089	13520489	transposable_element	AT3TE55030	ATHILA6A	LTR/Gypsy
3	13520490	13524136	transposable_element	AT3TE55035	ATHILA6B	LTR/Gypsy
3	13549336	13557094	transposable_element	AT3TE55155	ATHILA6B	LTR/Gypsy
3	13598152	13598216	transposable_element	AT3TE55305	ATDNA12T3_2	DNA
3	13598664	13598742	transposable_element	AT3TE55310	ATDNA12T3_2	DNA
3	13599684	13599762	transposable_element	AT3TE55320	ATDNA12T3_2	DNA
3	13600530	13602817	transposable_element	AT3TE55330	ATHILA2	LTR/Gypsy
3	13602818	13603228	transposable_element	AT3TE55335	ATHILA6A	LTR/Gypsy
3	13603229	13609413	transposable_element	AT3TE55340	ATHILA2	LTR/Gypsy
3	13609416	13611757	transposable_element	AT3TE55345	ATGP3	LTR/Gypsy
3	13612182	13612204	transposable_element	AT3TE55350	ATHILA2	LTR/Gypsy
3	13612205	13619467	transposable_element	AT3TE55355	ATHILA2	LTR/Gypsy
3	13619468	13628948	transposable_element	AT3TE55360	ATHILA6B	LTR/Gypsy
3	13628949	13632998	transposable_element	AT3TE55365	ATHILA6A	LTR/Gypsy
3	13634514	13640748	transposable_element	AT3TE55375	ATHILA2	LTR/Gypsy
3	13639876	13639956	transposable_element	AT3TE55380	ATHILA2	LTR/Gypsy
3	13639957	13640314	transposable_element	AT3TE55385	ATHILA2	LTR/Gypsy
3	13643231	13654839	transposable_element	AT3TE55395	ATHILA6A	LTR/Gypsy
3	13657386	13657682	transposable_element	AT3TE55405	ATCOPIA65	LTR/Copia
3	13657685	13659434	transposable_element	AT3TE55410	ATHILA2	LTR/Gypsy
3	13659436	13660050	transposable_element	AT3TE55415	ATHILA6A	LTR/Gypsy
3	13660211	13660302	transposable_element	AT3TE55420	ATHILA	LTR/Gypsy
3	13660303	13663792	transposable_element	AT3TE55425	ATHILA6A	LTR/Gypsy
3	13663793	13668345	transposable_element	AT3TE55430	ATCOPIA65	LTR/Copia
3	13671116	13673564	transposable_element	AT3TE55440	ATHILA6A	LTR/Gypsy
3	13673841	13673910	transposable_element	AT3TE55455	ATDNA12T3_2	DNA
3	13674152	13674752	transposable_element	AT3TE55460	ATHILA6B	LTR/Gypsy
3	13677226	13680115	transposable_element	AT3TE55475	ATGP3	LTR/Gypsy
3	13683900	13683966	transposable_element	AT3TE55500	ATDNA12T3_2	DNA
3	13686308	13686371	transposable_element	AT3TE55525	ATDNA12T3_2	DNA
3	13687300	13687363	transposable_element	AT3TE55535	ATDNA12T3_2	DNA
3	13690334	13690397	transposable_element	AT3TE55565	ATDNA12T3_2	DNA
3	13694109	13694172	transposable_element	AT3TE55605	ATDNA12T3_2	DNA
3	13694615	13694685	transposable_element	AT3TE55610	ATDNA12T3_2	DNA
3	13697697	13697760	transposable_element	AT3TE55640	ATDNA12T3_2	DNA
3	13699733	13699796	transposable_element	AT3TE55660	ATDNA12T3_2	DNA
3	13700744	13700807	transposable_element	AT3TE55670	ATDNA12T3_2	DNA
3	13705949	13706012	transposable_element	AT3TE55725	ATDNA12T3_2	DNA
3	13706957	13707027	transposable_element	AT3TE55735	ATDNA12T3_2	DNA
3	13708474	13708537	transposable_element	AT3TE55750	ATDNA12T3_2	DNA
3	13708980	13709043	transposable_element	AT3TE55755	ATDNA12T3_2	DNA
3	13709484	13709547	transposable_element	AT3TE55760	ATDNA12T3_2	DNA
3	13709987	13710063	transposable_element	AT3TE55765	ATDNA12T3_2	DNA
3	13712003	13712066	transposable_element	AT3TE55785	ATDNA12T3_2	DNA
3	13712509	13712572	transposable_element	AT3TE55790	ATDNA12T3_2	DNA
3	13714527	13714597	transposable_element	AT3TE55810	ATDNA12T3_2	DNA
3	13721078	13721141	transposable_element	AT3TE55875	ATDNA12T3_2	DNA
3	13722599	13722670	transposable_element	AT3TE55890	ATDNA12T3_2	DNA
3	13723105	13723168	transposable_element	AT3TE55895	ATDNA12T3_2	DNA
3	13724629	13724692	transposable_element	AT3TE55910	ATDNA12T3_2	DNA
3	13725364	13725427	transposable_element	AT3TE55915	ATDNA12T3_2	DNA
3	13734853	13734923	transposable_element	AT3TE56000	ATDNA12T3_2	DNA
3	13736921	13736990	transposable_element	AT3TE56020	ATDNA12T3_2	DNA
3	13737937	13738007	transposable_element	AT3TE56030	ATDNA12T3_2	DNA
3	13738094	13739443	transposable_element	AT3TE56035	ATHILA6B	LTR/Gypsy
3	13739786	13742675	transposable_element	AT3TE56040	ATGP3	LTR/Gypsy
3	13747682	13747745	transposable_element	AT3TE56085	ATDNA12T3_2	DNA
3	13750180	13750243	transposable_element	AT3TE56130	ATDNA12T3_2	DNA
3	13750684	13750747	transposable_element	AT3TE56135	ATDNA12T3_2	DNA
3	13751192	13751255	transposable_element	AT3TE56140	ATDNA12T3_2	DNA
3	13751698	13751761	transposable_element	AT3TE56145	ATDNA12T3_2	DNA
3	13757000	13757066	transposable_element	AT3TE56195	ATDNA12T3_2	DNA
3	13761908	13761978	transposable_element	AT3TE56240	ATDNA12T3_2	DNA
3	13763386	13763455	transposable_element	AT3TE56255	ATDNA12T3_2	DNA
3	13764375	13764445	transposable_element	AT3TE56265	ATDNA12T3_2	DNA
3	13770724	13770787	transposable_element	AT3TE56330	ATDNA12T3_2	DNA
3	13772237	13772300	transposable_element	AT3TE56345	ATDNA12T3_2	DNA
3	13774255	13774318	transposable_element	AT3TE56365	ATDNA12T3_2	DNA
3	13774759	13774822	transposable_element	AT3TE56370	ATDNA12T3_2	DNA
3	13776272	13776335	transposable_element	AT3TE56385	ATDNA12T3_2	DNA
3	13776777	13776840	transposable_element	AT3TE56390	ATDNA12T3_2	DNA
3	13779302	13779365	transposable_element	AT3TE56415	ATDNA12T3_2	DNA
3	13779806	13779869	transposable_element	AT3TE56420	ATDNA12T3_2	DNA
3	13782340	13782403	transposable_element	AT3TE56445	ATDNA12T3_2	DNA
3	13786182	13786245	transposable_element	AT3TE56485	ATDNA12T3_2	DNA
3	13786689	13786759	transposable_element	AT3TE56490	ATDNA12T3_2	DNA
3	13787175	13787238	transposable_element	AT3TE56495	ATDNA12T3_2	DNA
3	13787682	13787752	transposable_element	AT3TE56500	ATDNA12T3_2	DNA
3	13789149	13789212	transposable_element	AT3TE56515	ATDNA12T3_2	DNA
3	13789656	13789726	transposable_element	AT3TE56520	ATDNA12T3_2	DNA
3	13793108	13793171	transposable_element	AT3TE56550	ATDNA12T3_2	DNA
3	13794079	13794142	transposable_element	AT3TE56560	ATDNA12T3_2	DNA
3	13795540	13795603	transposable_element	AT3TE56575	ATDNA12T3_2	DNA
3	13801246	13801715	transposable_element	AT3TE56625	ATHILA6A	LTR/Gypsy
3	13801716	13806172	transposable_element	AT3TE56630	ATHILA	LTR/Gypsy
3	13809603	13809665	transposable_element	AT3TE56650	ATDNA12T3_2	DNA
3	13810106	13810551	transposable_element	AT3TE56655	ATDNA12T3_2	DNA
3	13811999	13812563	transposable_element	AT3TE56665	ATDNA12T3_2	DNA
3	13813009	13813573	transposable_element	AT3TE56670	ATDNA12T3_2	DNA
3	13815530	13815592	transposable_element	AT3TE56685	ATDNA12T3_2	DNA
3	13816037	13816097	transposable_element	AT3TE56690	ATDNA12T3_2	DNA
3	13826608	13830489	transposable_element	AT3TE56730	ATHILA6A	LTR/Gypsy
3	13830656	13834441	transposable_element	AT3TE56740	ATHILA	LTR/Gypsy
3	13835207	13835780	transposable_element	AT3TE56755	ATDNA12T3_2	DNA
3	13838731	13838793	transposable_element	AT3TE56775	ATDNA12T3_2	DNA
3	13845555	13845618	transposable_element	AT3TE56825	ATDNA12T3_2	DNA
3	13846062	13846125	transposable_element	AT3TE56830	ATDNA12T3_2	DNA
3	13849172	13849234	transposable_element	AT3TE56850	ATDNA12T3_2	DNA
3	13849654	13849716	transposable_element	AT3TE56855	ATDNA12T3_2	DNA
3	13850161	13850224	transposable_element	AT3TE56860	ATDNA12T3_2	DNA
3	13854026	13854086	transposable_element	AT3TE56895	ATDNA12T3_2	DNA
3	13855046	13855108	transposable_element	AT3TE56905	ATDNA12T3_2	DNA
3	13857560	13857623	transposable_element	AT3TE56930	ATDNA12T3_2	DNA
3	13859236	13859808	transposable_element	AT3TE56950	ATDNA12T3_2	DNA
3	13860254	13860317	transposable_element	AT3TE56955	ATDNA12T3_2	DNA
3	13861231	13861805	transposable_element	AT3TE56960	ATDNA12T3_2	DNA
3	13862792	13862855	transposable_element	AT3TE56970	ATDNA12T3_2	DNA
3	13863302	13863364	transposable_element	AT3TE56975	ATDNA12T3_2	DNA
3	13865840	13865903	transposable_element	AT3TE57000	ATDNA12T3_2	DNA
3	13866827	13866889	transposable_element	AT3TE57010	ATDNA12T3_2	DNA
3	13870135	13870198	transposable_element	AT3TE57040	ATDNA12T3_2	DNA
3	13870639	13870702	transposable_element	AT3TE57045	ATDNA12T3_2	DNA
3	13870712	13877563	transposable_element	AT3TE57050	ATHILA	LTR/Gypsy
3	13877564	13878027	transposable_element	AT3TE57055	ATHILA3	LTR/Gypsy
3	13878028	13882805	transposable_element	AT3TE57060	ATLANTYS1	LTR/Gypsy
3	13883941	13884000	transposable_element	AT3TE57075	ATHILA2	LTR/Gypsy
3	13884001	13884023	transposable_element	AT3TE57080	ATHILA0_I	LTR/Gypsy
3	13884028	13894235	transposable_element	AT3TE57085	ATLANTYS2	LTR/Gypsy
3	13894236	13895199	transposable_element	AT3TE57090	ATGP10	LTR/Gypsy
3	13895200	13897812	transposable_element	AT3TE57095	ATGP10	LTR/Gypsy
3	13902108	13902134	transposable_element	AT3TE57105	ATHILA2	LTR/Gypsy
3	13902135	13905745	transposable_element	AT3TE57110	ATHILA2	LTR/Gypsy
3	13905746	13905828	transposable_element	AT3TE57115	ATHILA2	LTR/Gypsy
3	13905829	13905884	transposable_element	AT3TE57120	ATHILA2	LTR/Gypsy
3	13905885	13909368	transposable_element	AT3TE57125	ATHILA6B	LTR/Gypsy
3	13909369	13909465	transposable_element	AT3TE57130	ATHILA2	LTR/Gypsy
3	13909466	13909631	transposable_element	AT3TE57135	ATHILA2	LTR/Gypsy
3	13909632	13909725	transposable_element	AT3TE57140	ATHILA2	LTR/Gypsy
3	13909726	13909789	transposable_element	AT3TE57145	ATHILA6A	LTR/Gypsy
3	13909790	13915698	transposable_element	AT3TE57150	ATHILA6A	LTR/Gypsy
3	13925096	13929403	transposable_element	AT3TE57180	ATHILA	LTR/Gypsy
3	13966362	13969082	transposable_element	AT3TE57340	ATHILA2	LTR/Gypsy
3	13993596	14001823	transposable_element	AT3TE57445	ATHILA6A	LTR/Gypsy
3	14026691	14029586	transposable_element	AT3TE57550	ATGP2N	LTR/Gypsy
3	14030072	14030819	transposable_element	AT3TE57560	ATGP10	LTR/Gypsy
3	14031136	14035158	transposable_element	AT3TE57565	ATGP10	LTR/Gypsy
3	14073146	14076846	transposable_element	AT3TE57685	ATHILA	LTR/Gypsy
3	14076847	14077500	transposable_element	AT3TE57690	ATHILA	LTR/Gypsy
3	14077501	14077652	transposable_element	AT3TE57695	ATHILA6B	LTR/Gypsy
3	14077653	14077783	transposable_element	AT3TE57700	ATHILA	LTR/Gypsy
3	14077784	14081519	transposable_element	AT3TE57705	ATHILA	LTR/Gypsy
3	14081520	14081963	transposable_element	AT3TE57710	ATHILA	LTR/Gypsy
3	14097290	14111363	transposable_element	AT3TE57780	VANDAL7	DNA/MuDR
3	14098527	14100404	transposable_element	AT3TE57785	ATHILA6A	LTR/Gypsy
3	14113075	14115968	transposable_element	AT3TE57835	ATLANTYS2	LTR/Gypsy
3	14114191	14114215	transposable_element	AT3TE57840	ATHILA	LTR/Gypsy
3	14114216	14115699	transposable_element	AT3TE57845	ATHILA	LTR/Gypsy
3	14115999	14116442	transposable_element	AT3TE57850	TAT1_ATH	LTR/Gypsy
3	14117422	14117624	transposable_element	AT3TE57855	ATHILA8B	LTR/Gypsy
3	14117625	14122624	transposable_element	AT3TE57860	TAT1_ATH	LTR/Gypsy
3	14119440	14119516	transposable_element	AT3TE57875	ATHILA4C	LTR/Gypsy
3	14122674	14126337	transposable_element	AT3TE57885	ATLANTYS1	LTR/Gypsy
3	14123196	14123592	transposable_element	AT3TE57890	ATLANTYS2	LTR/Gypsy
3	14147279	14151360	transposable_element	AT3TE58010	ATHILA6B	LTR/Gypsy
3	14151361	14151417	transposable_element	AT3TE58015	ATHILA6A	LTR/Gypsy
3	14151420	14157497	transposable_element	AT3TE58020	ATHILA2	LTR/Gypsy
3	14158173	14158856	transposable_element	AT3TE58030	ATGP10	LTR/Gypsy
3	14159190	14159220	transposable_element	AT3TE58035	ATHILA2	LTR/Gypsy
3	14159221	14159681	transposable_element	AT3TE58040	ATHILA2	LTR/Gypsy
3	14159737	14165712	transposable_element	AT3TE58050	ATGP2	LTR/Gypsy
3	14165713	14167036	transposable_element	AT3TE58055	ATHILA2	LTR/Gypsy
3	14172727	14172790	transposable_element	AT3TE58100	ATDNA12T3_2	DNA
3	14173213	14173276	transposable_element	AT3TE58105	ATDNA12T3_2	DNA
3	14175527	14176096	transposable_element	AT3TE58120	ATDNA12T3_2	DNA
3	14176520	14177086	transposable_element	AT3TE58125	ATDNA12T3_2	DNA
3	14177510	14177573	transposable_element	AT3TE58130	ATDNA12T3_2	DNA
3	14180471	14180534	transposable_element	AT3TE58150	ATDNA12T3_2	DNA
3	14181462	14181525	transposable_element	AT3TE58160	ATDNA12T3_2	DNA
3	14185740	14185811	transposable_element	AT3TE58200	ATDNA12T3_2	DNA
3	14186235	14186298	transposable_element	AT3TE58205	ATDNA12T3_2	DNA
3	14210114	14210177	transposable_element	AT3TE58350	ATDNA12T3_2	DNA
3	14212652	14212715	transposable_element	AT3TE58375	ATDNA12T3_2	DNA
3	14214174	14214244	transposable_element	AT3TE58390	ATDNA12T3_2	DNA
3	14214680	14214743	transposable_element	AT3TE58395	ATDNA12T3_2	DNA
3	14215694	14215769	transposable_element	AT3TE58405	ATDNA12T3_2	DNA
3	14216196	14216253	transposable_element	AT3TE58410	ATDNA12T3_2	DNA
3	14218688	14218750	transposable_element	AT3TE58430	ATDNA12T3_2	DNA
3	14219693	14219750	transposable_element	AT3TE58440	ATDNA12T3_2	DNA
3	14221716	14221773	transposable_element	AT3TE58460	ATDNA12T3_2	DNA
3	14222224	14222286	transposable_element	AT3TE58465	ATDNA12T3_2	DNA
3	14222732	14222790	transposable_element	AT3TE58470	ATDNA12T3_2	DNA
3	14223736	14223799	transposable_element	AT3TE58480	ATDNA12T3_2	DNA
3	14224240	14224303	transposable_element	AT3TE58485	ATDNA12T3_2	DNA
3	14225156	14226651	transposable_element	AT3TE58495	ATHILA	LTR/Gypsy
3	14233434	14234124	transposable_element	AT3TE58530	VANDAL21	DNA/MuDR
3	14234128	14234517	transposable_element	AT3TE58535	ATENSPM2	DNA/En-Spm
3	14234518	14235020	transposable_element	AT3TE58540	HELITRONY1A	RC/Helitron
3	14236014	14236626	transposable_element	AT3TE58550	TAT1_ATH	LTR/Gypsy
3	14237149	14237573	transposable_element	AT3TE58555	ATLANTYS2	LTR/Gypsy
3	14237710	14242634	transposable_element	AT3TE58560	ATLANTYS1	LTR/Gypsy
3	14240635	14241210	transposable_element	AT3TE58565	ATENSPM11	DNA/En-Spm
3	14242653	14245161	transposable_element	AT3TE58570	ATHILA4C	LTR/Gypsy
3	14246673	14247893	transposable_element	AT3TE58575	ATLANTYS3	LTR/Gypsy
3	14247894	14250379	transposable_element	AT3TE58580	ATLANTYS1	LTR/Gypsy
3	14250633	14250894	transposable_element	AT3TE58585	ATLANTYS2	LTR/Gypsy
3	14250895	14251358	transposable_element	AT3TE58590	ATLANTYS3	LTR/Gypsy
3	14253288	14253516	transposable_element	AT3TE58595	ATLANTYS3	LTR/Gypsy
3	14254382	14254544	transposable_element	AT3TE58600	ATDNAI27T9C	DNA/MuDR
3	14255661	14260360	transposable_element	AT3TE58605	ATHILA4C	LTR/Gypsy
3	14261689	14263320	transposable_element	AT3TE58620	ATHILA5	LTR/Gypsy
3	14406014	14406701	transposable_element	AT3TE59095	ATHILA2	LTR/Gypsy
3	14406702	14416566	transposable_element	AT3TE59100	ATHILA2	LTR/Gypsy
3	14409644	14411463	transposable_element	AT3TE59105	ATHILA6A	LTR/Gypsy
3	14420138	14428582	transposable_element	AT3TE59155	ATHILA2	LTR/Gypsy
3	14425185	14425408	transposable_element	AT3TE59160	ATHILA2	LTR/Gypsy
3	14428583	14436930	transposable_element	AT3TE59170	ATHILA6A	LTR/Gypsy
3	14431523	14432354	transposable_element	AT3TE59175	ATHILA	LTR/Gypsy
3	14432568	14436563	transposable_element	AT3TE59180	ATHILA	LTR/Gypsy
3	14433055	14435742	transposable_element	AT3TE59185	ATHILA6B	LTR/Gypsy
3	14440168	14441460	transposable_element	AT3TE59200	ATHILA0_I	LTR/Gypsy
3	14441466	14444124	transposable_element	AT3TE59205	ATHILA4	LTR/Gypsy
3	14503142	14513418	transposable_element	AT3TE59480	ATGP2	LTR/Gypsy
3	14503468	14504214	transposable_element	AT3TE59485	ATGP10	LTR/Gypsy
3	14504215	14509015	transposable_element	AT3TE59490	ATGP10	LTR/Gypsy
3	14544875	14544947	transposable_element	AT3TE59590	ATLANTYS3	LTR/Gypsy
3	14544970	14545414	transposable_element	AT3TE59595	ATHILA2	LTR/Gypsy
3	14545420	14549333	transposable_element	AT3TE59600	ATHILA2	LTR/Gypsy
3	14549334	14551093	transposable_element	AT3TE59605	ATHILA2	LTR/Gypsy
3	14551094	14551780	transposable_element	AT3TE59610	ATHILA6A	LTR/Gypsy
3	14551781	14551801	transposable_element	AT3TE59615	ATHILA2	LTR/Gypsy
3	14551802	14556855	transposable_element	AT3TE59620	ATHILA2	LTR/Gypsy
3	14577973	14583063	transposable_element	AT3TE59695	ATHILA2	LTR/Gypsy
3	14690344	14701784	transposable_element	AT3TE60130	VANDAL1	DNA/MuDR
3	14697504	14697753	transposable_element	AT3TE60135	VANDAL1	DNA/MuDR
3	14701787	14702333	transposable_element	AT3TE60145	ATHILA3	LTR/Gypsy
3	14702340	14703403	transposable_element	AT3TE60150	ATHILA3	LTR/Gypsy
3	14705735	14707893	transposable_element	AT3TE60160	ATGP1	LTR/Gypsy
3	14706198	14706233	transposable_element	AT3TE60165	ATGP7	LTR/Gypsy
3	14711557	14712270	transposable_element	AT3TE60180	ATHILA3	LTR/Gypsy
3	14712271	14712480	transposable_element	AT3TE60185	ATHILA0_I	LTR/Gypsy
3	14713076	14714535	transposable_element	AT3TE60195	ATHILA	LTR/Gypsy
3	14714536	14717949	transposable_element	AT3TE60200	ATHILA3	LTR/Gypsy
3	14717954	14720460	transposable_element	AT3TE60205	VANDAL1	DNA/MuDR
3	14762905	14763366	transposable_element	AT3TE60375	ATENSPM9	DNA/En-Spm
3	14766078	14768866	transposable_element	AT3TE60385	VANDAL20	DNA/MuDR
3	14766700	14766759	transposable_element	AT3TE60390	VANDAL20	DNA/MuDR
3	14768867	14769055	transposable_element	AT3TE60395	VANDAL20	DNA/MuDR
3	14769056	14773508	transposable_element	AT3TE60400	VANDAL20	DNA/MuDR
3	14773509	14773639	transposable_element	AT3TE60405	VANDAL20	DNA/MuDR
3	14773640	14783116	transposable_element	AT3TE60410	VANDAL20	DNA/MuDR
3	14788099	14789519	transposable_element	AT3TE60425	ATHILA3	LTR/Gypsy
3	14789522	14789998	transposable_element	AT3TE60430	ATGP10	LTR/Gypsy
3	14792381	14792699	transposable_element	AT3TE60440	ATHILA3	LTR/Gypsy
3	14793806	14793854	transposable_element	AT3TE60450	ATHILA	LTR/Gypsy
3	14793856	14795319	transposable_element	AT3TE60455	ATHILA2	LTR/Gypsy
3	14795320	14804954	transposable_element	AT3TE60460	ATHILA6A	LTR/Gypsy
3	14804955	14809563	transposable_element	AT3TE60465	ATLANTYS2	LTR/Gypsy
3	14808516	14808744	transposable_element	AT3TE60470	ATHILA2	LTR/Gypsy
3	14809565	14809737	transposable_element	AT3TE60475	ATHILA2	LTR/Gypsy
3	14812925	14813275	transposable_element	AT3TE60505	ATCOPIA62	LTR/Copia
3	14813276	14816680	transposable_element	AT3TE60510	ATHILA2	LTR/Gypsy
3	14816681	14816795	transposable_element	AT3TE60515	ATHILA0_I	LTR/Gypsy
3	14816796	14820854	transposable_element	AT3TE60520	ATHILA6A	LTR/Gypsy
3	14820855	14827207	transposable_element	AT3TE60525	ATHILA2	LTR/Gypsy
3	14827210	14827231	transposable_element	AT3TE60530	ATHILA2	LTR/Gypsy
3	14827232	14827456	transposable_element	AT3TE60535	ATREP10C	RC/Helitron
3	14827506	14827605	transposable_element	AT3TE60540	ATENSPM6	DNA/En-Spm
3	14827606	14827630	transposable_element	AT3TE60545	ATENSPM6	DNA/En-Spm
3	14827631	14830228	transposable_element	AT3TE60550	ATENSPM6	DNA/En-Spm
3	14830229	14830401	transposable_element	AT3TE60555	ATENSPM9	DNA/En-Spm
3	14830402	14836116	transposable_element	AT3TE60560	ATENSPM6	DNA/En-Spm
3	14844731	14859680	transposable_element	AT3TE60610	VANDAL2	DNA/MuDR
3	14860181	14860488	transposable_element	AT3TE60620	VANDAL20	DNA/MuDR
3	14860758	14860837	transposable_element	AT3TE60625	VANDAL20	DNA/MuDR
3	14860904	14860994	transposable_element	AT3TE60630	ATCOPIA34	LTR/Copia
3	14860995	14865364	transposable_element	AT3TE60635	ATCOPIA34	LTR/Copia
3	14862153	14862224	transposable_element	AT3TE60640	ATCOPIA33	LTR/Copia
3	14865365	14866189	transposable_element	AT3TE60650	ATCOPIA34	LTR/Copia
3	14872325	14874862	transposable_element	AT3TE60675	ATGP3	LTR/Gypsy
3	14874863	14874924	transposable_element	AT3TE60680	ATGP7	LTR/Gypsy
3	14977891	14983049	transposable_element	AT3TE61050	ATHILA3	LTR/Gypsy
3	14983697	14984905	transposable_element	AT3TE61065	ATHILA5	LTR/Gypsy
3	14984906	14985205	transposable_element	AT3TE61070	ATHILA5	LTR/Gypsy
3	15009648	15014979	transposable_element	AT3TE61205	VANDAL15	DNA/MuDR
3	15030760	15030848	transposable_element	AT3TE61285	ATLANTYS2	LTR/Gypsy
3	15030849	15048140	transposable_element	AT3TE61290	ATLANTYS2	LTR/Gypsy
3	15037639	15042230	transposable_element	AT3TE61295	ATGP2	LTR/Gypsy
3	15042231	15042343	transposable_element	AT3TE61300	ATGP2	LTR/Gypsy
3	15042344	15044568	transposable_element	AT3TE61305	ATGP2	LTR/Gypsy
3	15104978	15108146	transposable_element	AT3TE61525	ATENSPM4	DNA/En-Spm
3	15108166	15117493	transposable_element	AT3TE61530	ATHILA3	LTR/Gypsy
3	15117494	15128927	transposable_element	AT3TE61535	ATHILA0_I	LTR/Gypsy
3	15117515	15117896	transposable_element	AT3TE61540	ATHILA3	LTR/Gypsy
3	15117897	15118019	transposable_element	AT3TE61545	ATHILA3	LTR/Gypsy
3	15118031	15118449	transposable_element	AT3TE61550	ATHILA3	LTR/Gypsy
3	15118896	15123388	transposable_element	AT3TE61555	ATHILA6A	LTR/Gypsy
3	15133396	15136287	transposable_element	AT3TE61600	VANDAL20	DNA/MuDR
3	15136288	15136331	transposable_element	AT3TE61605	ATHILA	LTR/Gypsy
3	15136332	15137461	transposable_element	AT3TE61610	ATHILA	LTR/Gypsy
3	15137462	15139537	transposable_element	AT3TE61615	ATHILA2	LTR/Gypsy
3	15145228	15146389	transposable_element	AT3TE61630	ATLANTYS2	LTR/Gypsy
3	15146390	15146570	transposable_element	AT3TE61635	ATLANTYS1	LTR/Gypsy
3	15147243	15154026	transposable_element	AT3TE61640	ATHILA2	LTR/Gypsy
3	15154027	15161356	transposable_element	AT3TE61645	ATHILA	LTR/Gypsy
3	15161364	15168649	transposable_element	AT3TE61650	VANDAL20	DNA/MuDR
3	15166403	15166417	transposable_element	AT3TE61655	VANDAL20	DNA/MuDR
3	15246806	15248307	transposable_element	AT3TE62000	ATLANTYS3	LTR/Gypsy
3	15248391	15248420	transposable_element	AT3TE62005	ATLANTYS1	LTR/Gypsy
3	15248421	15250375	transposable_element	AT3TE62010	ATLANTYS1	LTR/Gypsy
3	15250439	15250952	transposable_element	AT3TE62015	ATHILA2	LTR/Gypsy
3	15250956	15257912	transposable_element	AT3TE62020	ATHILA0_I	LTR/Gypsy
3	15257913	15263797	transposable_element	AT3TE62025	ATHILA2	LTR/Gypsy
3	15263798	15263821	transposable_element	AT3TE62030	ATHILA	LTR/Gypsy
3	15263895	15265298	transposable_element	AT3TE62035	ATLANTYS3	LTR/Gypsy
3	15265053	15265080	transposable_element	AT3TE62040	ATLANTYS2	LTR/Gypsy
3	15267724	15267919	transposable_element	AT3TE62050	ATLANTYS3	LTR/Gypsy
3	15268459	15268910	transposable_element	AT3TE62055	ATENSPM1A	DNA/En-Spm
3	15299629	15307268	transposable_element	AT3TE62215	ATHILA5	LTR/Gypsy
3	15320020	15331453	transposable_element	AT3TE62260	VANDAL2	DNA/MuDR
3	15360394	15361514	transposable_element	AT3TE62390	Unassigned	Unassigned
3	15361697	15365347	transposable_element	AT3TE62395	Unassigned	Unassigned
3	15373288	15375658	transposable_element	AT3TE62440	ATMU11	DNA/MuDR
3	15376264	15390264	transposable_element	AT3TE62450	VANDAL22	DNA/MuDR
3	15377111	15382209	transposable_element	AT3TE62455	ATCOPIA33	LTR/Copia
3	15390313	15390480	transposable_element	AT3TE62480	VANDAL22	DNA/MuDR
3	15390502	15391219	transposable_element	AT3TE62485	ATCOPIA28	LTR/Copia
3	15413166	15416640	transposable_element	AT3TE62570	ATHAT7	DNA/HAT
3	15455636	15468075	transposable_element	AT3TE62685	ATHILA0_I	LTR/Gypsy
3	15493534	15499327	transposable_element	AT3TE62785	ATLINE1_6	LINE/L1
3	15527181	15530085	transposable_element	AT3TE62895	ATLINE1_6	LINE/L1
3	15533898	15538592	transposable_element	AT3TE62915	TA11	LINE/L1
3	15540532	15549243	transposable_element	AT3TE62940	ATCOPIA43	LTR/Copia
3	15549245	15549444	transposable_element	AT3TE62945	ATENSPM1	DNA/En-Spm
3	15550110	15551139	transposable_element	AT3TE62950	ATENSPM1A	DNA/En-Spm
3	15571595	15574017	transposable_element	AT3TE63020	ATGP3	LTR/Gypsy
3	15573534	15573652	transposable_element	AT3TE63025	ATGP3	LTR/Gypsy
3	15575003	15575056	transposable_element	AT3TE63030	ATLANTYS2	LTR/Gypsy
3	15575057	15585468	transposable_element	AT3TE63035	ATLANTYS2	LTR/Gypsy
3	15585532	15587105	transposable_element	AT3TE63040	Unassigned	Unassigned
3	15587056	15590902	transposable_element	AT3TE63045	ATHAT1	DNA/HAT
3	15591968	15597596	transposable_element	AT3TE63050	ATCOPIA43	LTR/Copia
3	15593733	15593941	transposable_element	AT3TE63055	ATCOPIA43	LTR/Copia
3	15621873	15626851	transposable_element	AT3TE63165	ATCOPIA16	LTR/Copia
3	15693509	15694820	transposable_element	AT3TE63470	TA11	LINE/L1
3	15710590	15711475	transposable_element	AT3TE63535	ATCOPIA50	LTR/Copia
3	15711476	15722693	transposable_element	AT3TE63540	ATHILA2	LTR/Gypsy
3	15722694	15727273	transposable_element	AT3TE63545	ATCOPIA50	LTR/Copia
3	15728680	15729309	transposable_element	AT3TE63550	ATGP8	LTR/Gypsy
3	15849060	15851833	transposable_element	AT3TE64120	ATGP3	LTR/Gypsy
3	15859254	15861264	transposable_element	AT3TE64160	ATLINE2	LINE/L1
3	15916761	15917381	transposable_element	AT3TE64410	ATGP8	LTR/Gypsy
3	15918087	15918726	transposable_element	AT3TE64425	ATREP2A	RC/Helitron
3	15918727	15918874	transposable_element	AT3TE64430	SIMPLEHAT1	DNA/HAT
3	15919028	15924078	transposable_element	AT3TE64435	ATCOPIA11	LTR/Copia
3	15960176	15964928	transposable_element	AT3TE64600	ATCOPIA41	LTR/Copia
3	16039020	16041155	transposable_element	AT3TE64915	META1	LTR/Copia
3	16156563	16158214	transposable_element	AT3TE65460	VANDAL1N1	DNA/MuDR
3	16158401	16158551	transposable_element	AT3TE65465	ATHILA4C	LTR/Gypsy
3	16161771	16162031	transposable_element	AT3TE65475	ATCOPIA94	LTR/Copia
3	16162032	16162502	transposable_element	AT3TE65480	ATHILA4D_LTR	LTR/Gypsy
3	16163501	16163531	transposable_element	AT3TE65485	ATHATN6	DNA/HAT
3	16163532	16163776	transposable_element	AT3TE65490	ATHATN6	DNA/HAT
3	16175558	16180555	transposable_element	AT3TE65525	ATLINEIII	LINE/L1
3	16180956	16181117	transposable_element	AT3TE65530	VANDAL20	DNA/MuDR
3	16333032	16333401	transposable_element	AT3TE66165	BRODYAGA1	DNA/MuDR
3	16333402	16333556	transposable_element	AT3TE66170	SIMPLEHAT1	DNA/HAT
3	16333759	16342025	transposable_element	AT3TE66175	ATGP1	LTR/Gypsy
3	16499785	16500838	transposable_element	AT3TE66885	ATRE1	LTR/Copia
3	16500839	16501839	transposable_element	AT3TE66890	ATGP2N	LTR/Gypsy
3	16501854	16502250	transposable_element	AT3TE66895	ATCOPIA55	LTR/Copia
3	16588532	16589179	transposable_element	AT3TE67290	HELITRONY1D	RC/Helitron
3	16589222	16593105	transposable_element	AT3TE67295	ATLINE1_1	LINE/L1
3	16593106	16593323	transposable_element	AT3TE67300	ATLINE1_1	LINE/L1
3	16593346	16594627	transposable_element	AT3TE67305	ATLINE1_2	LINE/L1
3	16595049	16596366	transposable_element	AT3TE67310	ATLINEIII	LINE/L1
3	16635837	16647479	transposable_element	AT3TE67445	VANDAL7	DNA/MuDR
3	16691826	16691855	transposable_element	AT3TE67630	ATCOPIA32B	LTR/Copia
3	16691859	16697596	transposable_element	AT3TE67635	ATCOPIA32	LTR/Copia
3	16697847	16698354	transposable_element	AT3TE67640	HELITRONY1D	RC/Helitron
3	16809185	16814151	transposable_element	AT3TE68090	ATCOPIA81	LTR/Copia
3	16814156	16814256	transposable_element	AT3TE68095	RathE3_cons	RathE3_cons
3	16957465	16962731	transposable_element	AT3TE68730	ATCOPIA79	LTR/Copia
3	17106151	17115098	transposable_element	AT3TE69350	ATENSPM9	DNA/En-Spm
3	17392517	17393357	transposable_element	AT3TE70525	ATGP2N	LTR/Gypsy
3	17393358	17395137	transposable_element	AT3TE70530	ATGP2N	LTR/Gypsy
3	17401996	17402550	transposable_element	AT3TE70580	ATREP2	RC/Helitron
3	17402567	17402795	transposable_element	AT3TE70585	ARNOLD3	DNA/MuDR
3	17402796	17417981	transposable_element	AT3TE70590	ARNOLD3	DNA/MuDR
3	17429622	17437290	transposable_element	AT3TE70635	VANDAL6	DNA/MuDR
3	17978745	17983946	transposable_element	AT3TE72850	ATCOPIA44	LTR/Copia
3	17983947	17983984	transposable_element	AT3TE72855	ATCOPIA44	LTR/Copia
3	17984181	17985366	transposable_element	AT3TE72860	ATCOPIA67	LTR/Copia
3	17984422	17984975	transposable_element	AT3TE72865	ATCOPIA58	LTR/Copia
3	17985367	17985452	transposable_element	AT3TE72870	ATCOPIA2	LTR/Copia
3	17985453	17985524	transposable_element	AT3TE72875	ATREP10B	RC/Helitron
3	18791152	18796089	transposable_element	AT3TE76225	ATCOPIA52	LTR/Copia
3	20304712	20304914	transposable_element	AT3TE82550	ATSINE4	SINE
3	20304981	20309967	transposable_element	AT3TE82555	ATGP3	LTR/Gypsy
3	20726148	20727046	transposable_element	AT3TE84280	VANDAL22	DNA/MuDR
3	20727047	20727116	transposable_element	AT3TE84285	VANDAL22	DNA/MuDR
3	20727117	20727464	transposable_element	AT3TE84290	VANDAL22	DNA/MuDR
3	21322657	21327537	transposable_element	AT3TE86800	TA11	LINE/L1
3	21323770	21323812	transposable_element	AT3TE86805	TA11	LINE/L1
3	21327538	21327874	transposable_element	AT3TE86815	TA11	LINE/L1
3	22059535	22064329	transposable_element	AT3TE89830	ATCOPIA78	LTR/Copia
3	22232308	22236743	transposable_element	AT3TE90530	ATCOPIA23	LTR/Copia
3	22236744	22236786	transposable_element	AT3TE90535	ATCOPIA31	LTR/Copia
3	22237391	22237463	transposable_element	AT3TE90540	ATLANTYS3	LTR/Gypsy
3	22237510	22239187	transposable_element	AT3TE90545	ATLANTYS2	LTR/Gypsy
3	22238389	22238711	transposable_element	AT3TE90550	VANDAL6	DNA/MuDR
3	22240254	22240300	transposable_element	AT3TE90555	ATLANTYS3	LTR/Gypsy
3	22240301	22240767	transposable_element	AT3TE90560	VANDAL6	DNA/MuDR
3	22241735	22241807	transposable_element	AT3TE90565	ATLANTYS3	LTR/Gypsy
3	22241852	22242081	transposable_element	AT3TE90570	ATLANTYS2	LTR/Gypsy
3	22383091	22383164	transposable_element	AT3TE91170	ATLINE1_3A	LINE/L1
3	22384065	22384111	transposable_element	AT3TE91175	ATCOPIA46	LTR/Copia
3	22384112	22385643	transposable_element	AT3TE91180	ATCOPIA51	LTR/Copia
3	22385644	22385678	transposable_element	AT3TE91185	ATCOPIA52	LTR/Copia
3	22385679	22385704	transposable_element	AT3TE91190	ATCOPIA79	LTR/Copia
3	22385718	22385750	transposable_element	AT3TE91195	ATCOPIA25	LTR/Copia
3	22385751	22390053	transposable_element	AT3TE91200	ATCOPIA51	LTR/Copia
3	22387545	22387588	transposable_element	AT3TE91205	ATCOPIA52	LTR/Copia
3	22387589	22387613	transposable_element	AT3TE91210	ATCOPIA51	LTR/Copia
3	22390054	22390088	transposable_element	AT3TE91220	ATCOPIA52	LTR/Copia
3	22390488	22390561	transposable_element	AT3TE91225	ATLINE1_3A	LINE/L1
3	22695522	22695565	transposable_element	AT3TE92520	ATCOPIA78	LTR/Copia
3	22695566	22700522	transposable_element	AT3TE92525	ATCOPIA78	LTR/Copia
3	23108857	23109114	transposable_element	AT3TE94210	ATLANTYS3	LTR/Gypsy
3	23109115	23109445	transposable_element	AT3TE94215	ATLANTYS3	LTR/Gypsy
3	23109446	23115857	transposable_element	AT3TE94220	ATLANTYS3	LTR/Gypsy
3	23203577	23207484	transposable_element	AT3TE94580	ATLINEIII	LINE/L1
3	23207485	23207582	transposable_element	AT3TE94585	ATLINEIII	LINE/L1
4	50676	52341	transposable_element	AT4TE00230	ATGP2N	LTR/Gypsy
4	631181	636931	transposable_element	AT4TE03295	ATLINE1_6	LINE/L1
4	1016803	1021368	transposable_element	AT4TE05190	ATENSPM1	DNA/En-Spm
4	1098645	1099991	transposable_element	AT4TE05580	ATLINE2	LINE/L1
4	1449044	1449612	transposable_element	AT4TE07390	ATLINE1_1	LINE/L1
4	1449975	1454084	transposable_element	AT4TE07395	VANDAL2	DNA/MuDR
4	1454619	1454830	transposable_element	AT4TE07400	VANDAL12	DNA/MuDR
4	1454846	1455015	transposable_element	AT4TE07405	VANDAL11	DNA/MuDR
4	1455152	1458684	transposable_element	AT4TE07410	VANDAL2	DNA/MuDR
4	1458685	1459719	transposable_element	AT4TE07415	ATENSPM1A	DNA/En-Spm
4	1459720	1462422	transposable_element	AT4TE07420	ATENSPM4	DNA/En-Spm
4	1460551	1460607	transposable_element	AT4TE07425	ATENSPM4	DNA/En-Spm
4	1461444	1461502	transposable_element	AT4TE07430	ATENSPM4	DNA/En-Spm
4	1462423	1462468	transposable_element	AT4TE07435	ATENSPM1	DNA/En-Spm
4	1462469	1463389	transposable_element	AT4TE07440	VANDAL2	DNA/MuDR
4	1618159	1624320	transposable_element	AT4TE08245	ATGP1	LTR/Gypsy
4	1620998	1621047	transposable_element	AT4TE08250	ATGP2	LTR/Gypsy
4	1664536	1669364	transposable_element	AT4TE08435	ATENSPM2	DNA/En-Spm
4	1667890	1669206	transposable_element	AT4TE08440	ATGP2	LTR/Gypsy
4	1669366	1680248	transposable_element	AT4TE08445	ATLANTYS2	LTR/Gypsy
4	1680249	1682026	transposable_element	AT4TE08450	ATENSPM2	DNA/En-Spm
4	1682027	1684460	transposable_element	AT4TE08455	ATHILA3	LTR/Gypsy
4	1684461	1684510	transposable_element	AT4TE08460	ATHILA5	LTR/Gypsy
4	1684511	1698912	transposable_element	AT4TE08465	ATHILA3	LTR/Gypsy
4	1684956	1684996	transposable_element	AT4TE08470	ATHILA3	LTR/Gypsy
4	1684997	1695918	transposable_element	AT4TE08475	ATHILA2	LTR/Gypsy
4	1763889	1765667	transposable_element	AT4TE08850	ATHILA2	LTR/Gypsy
4	1786477	1786517	transposable_element	AT4TE08940	ATHILA2	LTR/Gypsy
4	1786519	1789320	transposable_element	AT4TE08945	ATHILA2	LTR/Gypsy
4	1789321	1789949	transposable_element	AT4TE08950	TAT1_ATH	LTR/Gypsy
4	1792862	1794575	transposable_element	AT4TE08960	ATLANTYS2	LTR/Gypsy
4	1794700	1794720	transposable_element	AT4TE08965	TAT1_ATH	LTR/Gypsy
4	1794721	1795813	transposable_element	AT4TE08970	TAT1_ATH	LTR/Gypsy
4	1795814	1796057	transposable_element	AT4TE08975	ATHILA2	LTR/Gypsy
4	1796059	1804755	transposable_element	AT4TE08980	ATGP2	LTR/Gypsy
4	1799356	1803605	transposable_element	AT4TE08985	ATGP2N	LTR/Gypsy
4	1804760	1807656	transposable_element	AT4TE08990	ATHILA6A	LTR/Gypsy
4	1807657	1812997	transposable_element	AT4TE08995	ATHILA2	LTR/Gypsy
4	1813412	1820340	transposable_element	AT4TE09000	VANDAL3	DNA/MuDR
4	1814107	1814779	transposable_element	AT4TE09005	ATHILA4C	LTR/Gypsy
4	1815742	1816882	transposable_element	AT4TE09020	ATHILA2	LTR/Gypsy
4	1816902	1819323	transposable_element	AT4TE09025	ATHILA4C	LTR/Gypsy
4	1828621	1829890	transposable_element	AT4TE09060	ATHILA5	LTR/Gypsy
4	1830756	1835645	transposable_element	AT4TE09075	ATHILA3	LTR/Gypsy
4	1835798	1848371	transposable_element	AT4TE09080	VANDAL21	DNA/MuDR
4	1838260	1846903	transposable_element	AT4TE09085	ATENSPM5	DNA/En-Spm
4	1857647	1857958	transposable_element	AT4TE09130	ATLINEIII	LINE/L1
4	1858675	1860023	transposable_element	AT4TE09135	ATLINE2	LINE/L1
4	1872416	1872632	transposable_element	AT4TE09210	ATMU2	DNA/MuDR
4	1873418	1873623	transposable_element	AT4TE09215	ATMU2	DNA/MuDR
4	1890721	1909218	transposable_element	AT4TE09295	VANDAL4	DNA/MuDR
4	1909808	1919523	transposable_element	AT4TE09310	ARNOLD3	DNA/MuDR
4	1919524	1925047	transposable_element	AT4TE09315	ATLINE1_6	LINE/L1
4	1925064	1930925	transposable_element	AT4TE09320	ARNOLD2	DNA/MuDR
4	1943284	1943478	transposable_element	AT4TE09375	ATHATN1	DNA/HAT
4	1943479	1943750	transposable_element	AT4TE09380	VANDALNX1	DNA/MuDR
4	1943751	1955321	transposable_element	AT4TE09385	ATLANTYS1	LTR/Gypsy
4	1955322	1956374	transposable_element	AT4TE09390	VANDALNX1	DNA/MuDR
4	1976922	1989659	transposable_element	AT4TE09480	VANDAL20	DNA/MuDR
4	1989677	1992082	transposable_element	AT4TE09485	ATCOPIA51	LTR/Copia
4	1992083	1992131	transposable_element	AT4TE09495	ATRE1	LTR/Copia
4	1992132	1992302	transposable_element	AT4TE09500	ATCOPIA2	LTR/Copia
4	1998070	1999041	transposable_element	AT4TE09540	ATHILA4	LTR/Gypsy
4	1999042	2000222	transposable_element	AT4TE09545	ATHILA4A	LTR/Gypsy
4	2000223	2000985	transposable_element	AT4TE09550	ATHILA4B_LTR	LTR/Gypsy
4	2000986	2001188	transposable_element	AT4TE09555	ATENSPM2	DNA/En-Spm
4	2001189	2010958	transposable_element	AT4TE09560	ATLANTYS2	LTR/Gypsy
4	2010959	2013986	transposable_element	AT4TE09565	ATENSPM2	DNA/En-Spm
4	2013990	2014537	transposable_element	AT4TE09570	ATGP10	LTR/Gypsy
4	2016444	2018942	transposable_element	AT4TE09580	ATENSPM4	DNA/En-Spm
4	2018788	2019963	transposable_element	AT4TE09585	Unassigned	Unassigned
4	2044347	2045063	transposable_element	AT4TE09730	ATCOPIA27	LTR/Copia
4	2045187	2049417	transposable_element	AT4TE09735	TAT1_ATH	LTR/Gypsy
4	2137754	2142193	transposable_element	AT4TE10165	ATCOPIA32B	LTR/Copia
4	2142761	2142823	transposable_element	AT4TE10170	VANDAL9	DNA/MuDR
4	2142824	2144276	transposable_element	AT4TE10175	VANDAL12	DNA/MuDR
4	2151851	2164191	transposable_element	AT4TE10210	VANDAL7	DNA/MuDR
4	2188979	2194314	transposable_element	AT4TE10320	ATCOPIA93	LTR/Copia
4	2195604	2195656	transposable_element	AT4TE10325	ATCOPIA55	LTR/Copia
4	2198165	2203993	transposable_element	AT4TE10335	ATCOPIA58	LTR/Copia
4	2205875	2214904	transposable_element	AT4TE10345	ATCOPIA44	LTR/Copia
4	2208276	2212249	transposable_element	AT4TE10350	ATENSPM1	DNA/En-Spm
4	2245569	2256834	transposable_element	AT4TE10490	VANDAL18	DNA/MuDR
4	2279755	2286685	transposable_element	AT4TE10590	ATCOPIA42	LTR/Copia
4	2285253	2285334	transposable_element	AT4TE10595	ATCOPIA58	LTR/Copia
4	2286691	2288784	transposable_element	AT4TE10600	ATCOPIA57	LTR/Copia
4	2288785	2288835	transposable_element	AT4TE10605	ATCOPIA42	LTR/Copia
4	2354657	2354829	transposable_element	AT4TE10965	ATLINE2	LINE/L1
4	2357511	2357639	transposable_element	AT4TE10975	TA11	LINE/L1
4	2357640	2364681	transposable_element	AT4TE10980	TA11	LINE/L1
4	2361327	2363449	transposable_element	AT4TE10985	ATGP2N	LTR/Gypsy
4	2364955	2365021	transposable_element	AT4TE10990	VANDAL17	DNA/MuDR
4	2365022	2365471	transposable_element	AT4TE10995	ATHPOGON1	DNA/Pogo
4	2365488	2365522	transposable_element	AT4TE11000	HELITRON4	RC/Helitron
4	2596879	2597002	transposable_element	AT4TE12170	ATLINE1_3A	LINE/L1
4	2597003	2602175	transposable_element	AT4TE12175	ATCOPIA69	LTR/Copia
4	2604594	2604627	transposable_element	AT4TE12185	BOMZH2	DNA/MuDR
4	2604628	2605726	transposable_element	AT4TE12190	BOMZH1	DNA/MuDR
4	2605727	2605796	transposable_element	AT4TE12195	BOMZH1	DNA/MuDR
4	2643338	2648818	transposable_element	AT4TE12355	ATCOPIA56	LTR/Copia
4	2696708	2696910	transposable_element	AT4TE12610	ATCOPIA17	LTR/Copia
4	2697075	2714156	transposable_element	AT4TE12615	VANDAL2	DNA/MuDR
4	2706822	2708966	transposable_element	AT4TE12620	ATGP2N	LTR/Gypsy
4	2829412	2833242	transposable_element	AT4TE13290	ATHILA2	LTR/Gypsy
4	2829846	2830652	transposable_element	AT4TE13295	ATHILA2	LTR/Gypsy
4	2833251	2833358	transposable_element	AT4TE13305	ATHILA5	LTR/Gypsy
4	2833359	2834341	transposable_element	AT4TE13310	ATHILA0_I	LTR/Gypsy
4	2834345	2839569	transposable_element	AT4TE13315	ATHILA2	LTR/Gypsy
4	2867757	2875954	transposable_element	AT4TE13450	ATGP1	LTR/Gypsy
4	2878452	2884526	transposable_element	AT4TE13465	ATHILA0_I	LTR/Gypsy
4	2884529	2885412	transposable_element	AT4TE13470	ATHILA6B	LTR/Gypsy
[truncated: 1,366 more rows]
