# Supplementary material for: Plant HP1 protein ADCP1 links multivalent H3K9 methylation readout to heterochromatin formation
Source: Cell Res. 2018 Nov 13;29(1):54–66. doi: 10.1038/s41422-018-0104-9 (PMC6318295; doi:10.1038/s41422-018-0104-9)
Supplement: Supplementary file 14 — Supplementary information, Table S7 [file 41422_2018_104_MOESM14_ESM.xlsx]

## Sheet: Sheet1
Table S7: The list of up and down regulated genes in adcp1-1
locus	log2(fold change)	p_value
AT2G01422	∞	5e-05
AT2G25770	∞	5e-05
AT5G45570	∞	5e-05
AT5G65080	3.66207	0.00095
AT1G50040	3.28718	5e-05
AT2G34600	2.18727	0.00025
AT3G45970	2.07679	5e-05
AT1G35140	2.05702	5e-05
AT4G25770	2.00429	0.0006
AT5G57560	1.93252	5e-05
AT4G37220	1.9317	0.0001
AT4G37225	1.9317	0.0001
AT4G37230	1.9317	0.0001
AT3G19680	1.85818	5e-05
AT1G19040	1.76725	0.00045
AT1G19050	1.76725	0.00045
AT4G36840	1.73769	5e-05
AT4G36850	1.73769	5e-05
AT5G63160	1.71413	5e-05
AT4G08950	1.65741	5e-05
AT1G11260	1.59913	5e-05
AT1G11270	1.59913	5e-05
AT2G23290	1.55085	0.0005
AT1G15010	1.51859	5e-05
AT2G41312	1.51659	0.0001
AT2G41330	1.51659	0.0001
AT5G57760	1.50791	5e-05
AT5G57770	1.50791	5e-05
AT3G30720	1.44848	5e-05
AT1G52040	1.44653	5e-05
AT4G32800	1.43213	0.00115
AT2G47440	1.41508	5e-05
AT1G10020	1.41352	5e-05
AT5G56870	1.40782	5e-05
AT1G76410	1.40225	5e-05
AT2G17230	1.39846	5e-05
AT1G22530	1.39326	5e-05
AT3G58120	1.38657	5e-05
AT5G14120	1.37729	5e-05
AT1G18710	1.36146	0.0003
AT2G23130	1.34539	0.0002
AT2G23140	1.34539	0.0002
AT3G48360	1.34367	5e-05
AT3G29370	1.3357	0.0009
AT2G42870	1.32636	5e-05
AT3G48100	1.31989	0.0002
AT5G67480	1.3171	5e-05
AT2G36050	1.3108	5e-05
AT4G38400	1.29173	5e-05
AT4G38401	1.29173	5e-05
AT5G20250	1.28844	5e-05
AT1G52000	1.28735	5e-05
AT1G72430	1.2832	5e-05
AT5G44260	1.28197	5e-05
AT1G52740	1.27099	5e-05
AT1G52750	1.27099	5e-05
AT5G49360	1.25456	5e-05
AT1G22890	1.25395	5e-05
AT2G33810	1.25153	5e-05
AT2G33815	1.25153	5e-05
AT2G33820	1.25153	5e-05
AT2G33830	1.25153	5e-05
AT2G16660	1.23773	5e-05
AT3G29670	1.23111	5e-05
AT5G65730	1.2308	5e-05
AT4G34760	1.21614	5e-05
AT1G13300	1.21495	0.0011
AT2G28120	1.21464	5e-05
AT3G13810	1.19649	5e-05
AT5G51550	1.19323	5e-05
AT4G24275	1.19183	0.0002
AT1G03090	1.18959	5e-05
AT1G03100	1.18959	5e-05
AT1G02640	1.18528	5e-05
AT1G31350	1.18071	0.00125
AT4G14120	1.18018	5e-05
AT4G14130	1.18018	5e-05
AT1G72520	1.17974	5e-05
AT1G61890	1.1588	5e-05
AT2G23170	1.15715	5e-05
AT5G03360	1.15588	0.0004
AT3G62070	1.15443	0.00015
AT1G17060	1.14324	0.0001
AT2G40955	1.14133	5e-05
AT2G40960	1.14133	5e-05
AT3G60286	1.12945	0.0003
AT3G60290	1.12945	0.0003
AT1G23030	1.12698	5e-05
AT1G13690	1.1258	5e-05
AT1G13700	1.1258	5e-05
AT5G62280	1.12535	5e-05
AT1G75490	1.12038	0.0006
AT2G05540	1.11712	5e-05
AT2G01008	1.11529	5e-05
AT2G01010	1.11529	5e-05
AT3G30775	1.10408	5e-05
AT5G51790	1.10351	5e-05
AT5G51795	1.10351	5e-05
AT5G25980	1.09549	5e-05
AT2G19800	1.09042	5e-05
AT5G02760	1.08438	5e-05
AT5G02770	1.08438	5e-05
AT3G16240	1.07359	5e-05
AT4G27450	1.07143	5e-05
AT4G32280	1.06972	5e-05
AT2G42580	1.06774	5e-05
AT3G45290	1.06608	5e-05
AT3G45300	1.06608	5e-05
AT1G22330	1.06479	5e-05
AT1G12080	1.06169	5e-05
AT2G44740	1.05174	0.00015
AT1G13670	1.04888	0.0009
AT2G20670	1.04854	5e-05
AT5G37710	1.04513	0.0002
AT5G37720	1.04513	0.0002
AT5G08150	1.04351	0.0008
AT1G79690	1.03383	5e-05
AT1G79700	1.03383	5e-05
AT4G29905	1.03197	5e-05
AT3G48380	1.0291	0.0001
AT1G66100	1.02601	5e-05
AT4G10910	1.01858	5e-05
AT4G10920	1.01858	5e-05
AT2G34770	1.01773	5e-05
AT2G34780	1.01773	5e-05
AT5G20230	1.01277	5e-05
AT2G41100	1.01166	5e-05
AT2G41110	1.01166	5e-05
AT2G41120	1.01166	5e-05
AT1G61100	1.01028	5e-05
AT4G02130	1.00993	5e-05
AT3G62570	1.00774	0.0005
AT5G45340	1.00506	0.0003
AT1G14880	-∞	5e-05
AT1G15520	-∞	5e-05
AT1G69930	-∞	5e-05
AT2G39030	-∞	5e-05
AT3G21890	-∞	0.0003
AT3G51220	-∞	5e-05
AT4G09600	-∞	0.0006
AT5G53820	-∞	0.00035
AT1G24020	-1.00567	5e-05
AT2G38940	-1.0081	5e-05
AT2G46670	-1.01162	5e-05
AT2G46680	-1.01162	5e-05
AT1G75270	-1.02524	0.00025
AT1G73330	-1.02773	5e-05
AT1G31230	-1.03407	0.0001
AT4G02280	-1.04384	5e-05
AT2G11810	-1.04457	5e-05
AT4G04610	-1.04803	0.00045
AT4G04614	-1.04803	0.00045
AT4G04620	-1.04803	0.00045
AT4G04630	-1.04803	0.00045
AT3G20370	-1.05117	5e-05
AT1G56600	-1.05561	5e-05
AT1G07090	-1.06807	5e-05
AT2G29410	-1.08455	0.001
AT2G29420	-1.08455	0.001
AT1G68600	-1.08691	5e-05
AT2G36870	-1.08733	5e-05
AT4G11460	-1.09277	0.0014
AT1G35720	-1.10673	5e-05
AT5G60890	-1.11321	0.0004
AT4G24120	-1.12374	5e-05
AT3G08860	-1.13242	5e-05
AT5G25110	-1.1363	0.0007
AT5G04950	-1.13648	5e-05
AT1G60960	-1.15669	5e-05
AT1G64170	-1.15716	5e-05
AT1G12200	-1.1575	5e-05
AT5G07460	-1.15873	5e-05
AT2G44940	-1.17724	5e-05
AT1G21250	-1.18351	0.00045
AT4G28250	-1.18438	5e-05
AT4G30110	-1.18572	5e-05
AT4G03960	-1.20237	0.0001
AT4G03965	-1.20237	0.0001
AT1G02920	-1.20772	5e-05
AT4G04423	-1.24383	5e-05
AT1G17710	-1.2484	5e-05
AT3G17790	-1.24981	0.0001
AT3G17800	-1.24981	0.0001
AT1G32450	-1.25756	0.00035
AT5G43500	-1.26896	5e-05
AT1G56430	-1.27152	0.0004
AT3G12500	-1.28174	0.001
AT3G12502	-1.28174	0.001
AT1G69720	-1.28459	5e-05
AT1G69730	-1.28459	5e-05
AT3G12750	-1.29672	0.0013
AT5G66400	-1.30633	5e-05
AT1G11700	-1.3076	0.0001
AT2G41190	-1.3176	5e-05
AT1G67360	-1.32426	5e-05
AT5G45380	-1.34559	0.0004
AT1G62570	-1.35339	5e-05
AT1G02930	-1.3699	5e-05
AT2G25510	-1.38213	5e-05
AT3G09922	-1.41259	5e-05
AT2G26280	-1.42036	5e-05
AT1G48100	-1.42495	5e-05
AT5G38020	-1.43578	0.00055
AT3G63110	-1.45476	0.0013
AT2G45130	-1.45811	0.0004
AT1G28570	-1.46116	0.0004
AT3G49580	-1.48644	5e-05
AT4G11650	-1.5013	0.0006
AT5G24660	-1.50288	0.0008
AT1G62710	-1.54515	0.00035
AT5G11330	-1.62063	5e-05
AT3G22620	-1.71198	0.0002
AT3G22630	-1.71198	0.0002
AT5G03545	-1.71606	5e-05
AT5G59220	-1.73262	0.00115
AT5G26220	-1.79945	0.0001
AT4G33040	-1.82002	0.00045
AT2G44460	-1.86167	5e-05
AT1G17744	-1.91378	5e-05
AT1G17745	-1.91378	5e-05
AT5G48850	-1.93146	5e-05
AT1G53480	-1.94253	0.00105
AT1G53490	-1.94253	0.00105
AT1G53500	-1.94253	0.00105
AT5G13930	-2.07474	5e-05
AT1G26380	-2.11903	0.00105
AT1G64110	-2.42264	0.00055
AT3G44990	-2.48089	5e-05
AT2G04050	-2.51118	5e-05
AT2G30750	-2.66596	0.00015
AT4G33550	-2.72064	0.00015
AT3G22600	-3.40402	5e-05
AT5G59320	-6.24007	0.0004
